# Supplementary material for: VPS13C/PARK23 initiates lipid transfer and membrane remodeling for efficient lysosomal repair
Source: Nat Commun. 2026 Jul 2;17:5789. doi: 10.1038/s41467-026-75145-y (PMC13328759; doi:10.1038/s41467-026-75145-y)
Supplement: Supplementary file 3 — Supplementary Data 1 [file 41467_2026_75145_MOESM3_ESM.xlsx]

## Sheet: Sheet1
	Primers used for cloning and site-directed mutagenesis
	Primer name	Primer sequence (5’-3’)
	hCalnexin-ORF_fwd	gaatgatatcatggaagggaagtggttgctgtgtatg
	hCalnexin-ORF_rev	gttagaattcctctcttcgtggctttctgtttcttgg
	EqtSMcyto-Halo_fwd	cacagaattcaccatgtccgcagacgtgg
	EqtSMcyto-Halo_rev	cacacagcggccgcctaaccggaaatctccagagtagac
	VPS13C ORF_fwd	gctgtacaaggaccatctcaaagaacaagaag
	VPS13C ORF_rev	tgctcacgccaggtacacttgaaacatcaac
	Halo-ATG2C_SbfI_fwd	cacacctgcaggtgaattaatggagacttcaatgactg
	Halo-ATG2C_XhoI_rev	cacactcgagcctatgccctctgaatgccttg
	VPS13C-V3563Q_fwd	tgtgggtgctcaggcccgtc
	VPS13C-V3563Q_rev	agcccttttccaattcctttaaagaatc
	FLAG-GFP-OSBP_fwd	cacagaaccaattcctaccggtgccatggactac
	FLAG-GFP-OSBP_rev	cacagatatcgtcgagaattgatccgcgc
	mEGFP w/o Met_fwd	aagtgtacctggcgtgagcaagggctgagcaagggcg
	mEGFP w/o Met_rev	tgagatggtccttgtacagctcgtccatgc
