# Supplementary material for: VPS13C/PARK23 initiates lipid transfer and membrane remodeling for efficient lysosomal repair
Source: Nat Commun. 2026 Jul 2;17:5789. doi: 10.1038/s41467-026-75145-y (PMC13328759; doi:10.1038/s41467-026-75145-y)
Supplement: Supplementary file 4 — Supplementary Data 2 [file 41467_2026_75145_MOESM4_ESM.xlsx]

## Sheet: Sheet1
Supplementary Data 2: Internal lipid standards
Lipid class	Formula	Source	ID	Amount added (pmol)
CE	CE-D7 15:0	Avanti Polar Lipids	700144	45.8
Cer	Cer 18:1;2/12:0;0	Avanti Polar Lipids	860512	31.25
CerP	CerP 18:1;2/12:0;0	Avanti Polar Lipids	860531	25
Cholesterol	Chol-D4	QMX	D-6359	356.869
CL	CL 14:0/14:0/14:0/14:0	Avanti Polar Lipids	710332	72.1875
DAG	DAG 12:0/12:0	Avanti Polar Lipids	800812	45.625
diHexCer	diHexCer 18:1;2/17:0;0	Avanti Polar Lipids	860595	23.2162
HexCer	GlcCer 18:1;2/12:0;0	Avanti Polar Lipids	860543	28.875
LPA and LPA O-	LPA 17:0	Avanti Polar Lipids	11067	31.1458
LPC and LPC O-	LPC 12:0	Avanti Polar Lipids	855475	25
LPE and LPE O-	LPE 13:0	Avanti Polar Lipids	110696	30.75
LPG and LPG O-	LPG 17:1	Avanti Polar Lipids	858127	30.1591
LPI and LPI O-	LPI 13:0	Avanti Polar Lipids	110716	22.9125
LPS and LPS O-	LPS 17:1	Avanti Polar Lipids	858141	14.26
PA and PA O-	PA 12:0/12:0	Avanti Polar Lipids	840635	28.349
PC and PC O-	PC 12:0/12:0	Avanti Polar Lipids	850335	35.9375
PE and PE O-	PE 12:0/12:0	Avanti Polar Lipids	850702	39.45
BMP/PG	BMP 14:0/14:0	Avanti Polar Lipids	110857	25
PI and PI O-	PI 8:0/8:0	Avanti Polar Lipids	850181	28.375
PS and PS O-	PS 12:0/12:0	Avanti Polar Lipids	840038	25.375
SM	SM 18:1;2/12:0;0	Avanti Polar Lipids	860583	21.2802
triHexCer	triHexCer18:1;2/17:0;0	Larodan	56-1061	51.1875
