# Supplementary material for: VPS13C/PARK23 initiates lipid transfer and membrane remodeling for efficient lysosomal repair
Source: Nat Commun. 2026 Jul 2;17:5789. doi: 10.1038/s41467-026-75145-y (PMC13328759; doi:10.1038/s41467-026-75145-y)
Supplement: Supplementary file 5 — Supplementary Data 3 [file 41467_2026_75145_MOESM5_ESM.xlsx]

## Sheet: Sheet3
Supplementary Data 3: Ions and neutral losses used for lipid identifications
Lipid class	Mode	MS1: Precursor ion	MS2: Fragment ion	MS2: Neutral loss	MS2: m/z	MS2: Species specifics
PC, PC O–, LPC	POS	[M+H]+	[Phosphorylcholine + H]+		184.073	All
SM	POS	[M+H]+	[Phosphorylcholine + H]+		184.073	All
CE	POS	[M+NH4]+	[Chol – NH3 – H2O]+		369.352	All
Chol	POS (SIM/tPRM)	[M+NH4]+	[Chol – NH3 – H2O]+		369.352	All
Cer, HexCer, diHexCer, triHexCer	POS	[M+H]+	[LCB + H – H2O]+	*	*	All
			[LCB + H – 2H2O]+	*	*	All
DAG	POS	[M+NH4]+		[Fatty acid – H + NH4]	Delta, *	All
CerP	NEG	[M–H]–	[Phosphoric acid – H – H2O]–		78.959	All
PS, PS O–, LPS, LPS O–	NEG	[M–H]–	[Glycerophosphate – H – H2O]–		152.996	All
				[C3H5NO2]	Delta, 87.032	All
			[Fatty acid – H]–		*	PS, PS O–, LPS
			[Fatty acid O– – H]–		*	PS O–
PE, PE O–, LPE, LPE O–	NEG	[M–H]–	[Ethanolaminephosphate – H – H2O]–		196.038	All
			[Fatty acid – H]–		*	PE, PE O–, LPE
			[Fatty acid O– – H]–		*	PE O–
PI, PI O–, LPI, LPI O–	NEG	[M–H]–	[Glycerophosphate – H – H2O]–		152.996	All
			[Inositolphosphate – H – H2O]–		241.012	All
			[Fatty acid – H]–		*	PI, PI O–, LPI
			[Fatty acid O– – H]–		*	PI O–
PA, PA O–, LPA, LPA O–	NEG	[M–H]–	[Glycerophosphate – H – H2O]–		152.996	All
			[Fatty acid – H]–		*	PA, PA O–, LPA
			[Fatty acid O– – H]–		*	PA O–
BMP/PG, LPG, LPG O–	NEG	[M–H]–	[Glycerophosphate – H – H2O]–		152.996	All
			[Fatty acid – H]–		*	BMP/PG, LPG
CL	NEG	[M–2H]2–
*depends on species
