# Supplementary material for: VPS13C/PARK23 initiates lipid transfer and membrane remodeling for efficient lysosomal repair
Source: Nat Commun. 2026 Jul 2;17:5789. doi: 10.1038/s41467-026-75145-y (PMC13328759; doi:10.1038/s41467-026-75145-y)
Supplement: Supplementary file 8 — Source Data [file 41467_2026_75145_MOESM8_ESM.xlsx]

## Sheet: Fig. 1e
		Numeric values in bold are shown in figures
			Lipid species expressed as mol% of total anallyzed lipids
			Lipid species	Fraction	LLOMe							LLOMe				T-test, unpaired
					Minus			Plus				Minus		Plus
					Rep1	Rep2	Rep3	Rep1	Rep2	Rep3		Average	SD	Average	SD	p-value
			SM	WC	4.83902	3.06018	3.47279	5.88758	6.40135	6.21686		3.79066	0.931049	6.1686	0.260265	0.0130495
				Lyso	6.72139	7.4408	5.6095	2.32523	1.75979	2.12409		6.59056	0.922636	2.06971	0.286617	0.00125988
			CER	WC	0.182584	0.176639	0.172821	0.304639	0.278391	0.288811		0.177348	0.00491996	0.290614	0.0132165	0.000154844
				Lyso	0.37175	0.432798	0.319569	0.554916	0.528084	0.538228		0.374706	0.0566723	0.540409	0.0135483	0.00789806
			PG/BMP	WC	0.32497	0.303949	0.304606	0.058194	0.159865	0.123665		0.311175	0.0119513	0.113908	0.051533	0.00295892
				Lyso	1.88605	2.10533	1.30031	0.166378	0.270861	0.351134		1.7639	0.416181	0.262791	0.092642	0.00365842
			PC	WC	39.3456	40.1358	40.0834	37.6718	41.312	39.9813		39.8549	0.441895	39.6551	1.84189	0.863899
				Lyso	38.4956	38.0569	43.7797	44.3275	46.3477	46.0882		40.1107	3.18498	45.5878	1.09912	0.0480431
			PE	WC	4.5491	6.47895	5.55003	6.50003	4.52872	4.9195		5.52603	0.965147	5.31609	1.04378	0.810731
				Lyso	2.22588	2.38304	3.11233	1.88574	2.86668	2.12266		2.57375	0.472995	2.29169	0.511853	0.521952
			CL	WC	3.78755	2.97802	3.04947	2.80019	2.84954	2.66771		3.27168	0.448184	2.77248	0.0940261	0.13204
				Lyso	0.124238	0.159314	0.276192	0.037599	0.049795	0.044341		0.186581	0.0795621	0.0439117	0.00610932	0.0363347
			HexCer	WC	0.193166	0.182119	0.196698	0.163299	0.20431	0.17074		0.190661	0.00760546	0.17945	0.0218488	0.448497
				Lyso	0.696487	0.835778	0.538105	0.232107	0.27447	0.271753		0.690123	0.148938	0.259443	0.0237129	0.00778221
			PI	WC	2.49658	3.54873	2.54062	2.5142	2.62044	2.47576		2.86197	0.59515	2.5368	0.0749417	0.400925
				Lyso	3.32111	3.60087	4.08577	3.53378	3.60485	3.41884		3.66925	0.386888	3.51916	0.0938627	0.549396

## Sheet: Fig. 2c
		Numeric values in bold are shown in figures
			Semi-quantified blots of control and LLOMe-treated whole cell lysates and immuno-isolated lysosomes
			WC										Lyso
			1st pulldown					Normalization to LAMP1					1st pulldown					Normalization to LAMP1
			Protein	LLOMe	Lane	Adj. Int. values							Protein	LLOMe	Lane	Adj. Int. values
			VPS13C	minus	Protein	1.01887e+06		VPS13C/LAMP1	minus	2.34598			VPS13C	minus	Protein	87149.6		VPS13C/LAMP1	minus	0.107365
					Background	52123.3	966742		plus	3.34575					Background	-6991.2	94140.8		plus	0.338569
				plus	Protein	902349								plus	Protein	280513
					Background	-9497.67	911847								Background	-2024.8	282538
			LAMP1	minus	Protein	419367							OSBP	minus	Protein	196444
					Background	7283	412084								Background	-1584.41	198029
				plus	Protein	351237								plus	Protein	916623
					Background	78698	272539								Background	-10113.5	926737
			OSBP	minus	Protein	2.17003e+06		OSBP/LAMP1	minus	1.27211			LAMP1	minus	Protein	828230		OSBP/LAMP1	minus	0.225846
					Background	-34887.1	2.20492e+06		plus	1.38379					Background	-48599.4	876830		plus	1.11052
				plus	Protein	1.49673e+06								plus	Protein	806113
					Background	-19164.5	1.5159e+06								Background	-28391.9	834505
			LAMP1	minus	Protein	1.69131e+06
					Background	-41970.6	1.73328e+06
				plus	Protein	1.05293e+06
					Background	-42544.4	1.09547e+06
			2nd pulldown					Normalization to LAMP1					2nd pulldown					Normalization to LAMP1
			Protein	LLOMe	Lane	Adj. Int. values							Protein	LLOMe	Lane	Adj. Int. values
			VPS13C	minus	Protein	3.12416e+06		VPS13C/LAMP1	minus	4.12773			VPS13C	minus	Protein	566370		VPS13C/LAMP1	minus	1.99775
					Background	421570	2.70259e+06		plus	4.26257					Background	36217	530153		plus	5.50067
				plus	Protein	2.56314e+06								plus	Protein	1.28243e+06
					Background	223254	2.33989e+06								Background	39383	1.24305e+06
			OSBP	minus	Protein	3.12672e+06		OSBP/LAMP1	minus	4.53342			OSBP	minus	Protein	405793		OSBP/LAMP1	minus	1.44501
					Background	158511	2.96821e+06		plus	4.23613					Background	22322.9	383470		plus	2.57789
				plus	Protein	2.28203e+06								plus	Protein	573341
					Background	-43351.4	2.32538e+06								Background	-9214.62	582556
			LAMP1	minus	Protein	614388							LAMP1	minus	Protein	245783
					Background	-40351	654739								Background	-19592.4	265375
				plus	Protein	520980								plus	Protein	223133
					Background	-27958.7	548939								Background	-2848.73	225981
			3rd pulldown					Normalization to LAMP1					3rd pulldown					Normalization to LAMP1
			Protein	LLOMe	Lane	Adj. Int. values							Protein	LLOMe	Lane	Adj. Int. values
			VPS13C	minus	Protein	3.72328e+06		VPS13C/LAMP1	minus	3.42311			VPS13C	minus	Protein	151041		VPS13C/LAMP1	minus	0.403882
					Background	147906	3.57538e+06		plus	3.90291					Background	24051.2	126990		plus	0.695482
				plus	Protein	1.33484e+06								plus	Protein	378546
					Background	197799	1.13704e+06								Background	6469.4	372077
			LAMP1	minus	Protein	1.03746e+06							LAMP1	minus	Protein	302203
					Background	-7024.76	1.04448e+06								Background	-12220.4	314423
				plus	Protein	307031								plus	Protein	484355
					Background	15700.5	291330								Background	-50636.1	534991
			OSBP	minus	Protein	1.78772e+06		OSBP/LAMP1	minus	3.0016			OSBP	minus	Protein	1.2623e+06		OSBP/LAMP1	minus	3.45245
					Background	65746.4	1.72197e+06		plus	3.30233					Background	13841.7	1.24846e+06		plus	8.18047
				plus	Protein	3.82714e+06								plus	Protein	2.76668e+06
					Background	258474	3.56866e+06								Background	-63562.6	2.83025e+06
			LAMP1	minus	Protein	640844							LAMP1	minus	Protein	365041
					Background	67159.2	573685								Background	3424.8	361616
				plus	Protein	1.23228e+06								plus	Protein	354001
					Background	151633	1.08065e+06								Background	8024.8	345976
			4th pulldown					Normalization to LAMP1					4th pulldown					Normalization to LAMP1
			Protein	LLOMe	Lane	Adj. Int. values							Protein	LLOMe	Lane	Adj. Int. values
			VPS13C	minus	Protein	1.94307e+06		VPS13C/LAMP1	minus	1.62282			VPS13C	minus	Protein	549956		VPS13C/LAMP1	minus	0.939871
					Background	10030.4	1.93304e+06		plus	2.21687					Background	14533.4	535423		plus	3.97044
				plus	Protein	2.73783e+06								plus	Protein	1.60854e+06
					Background	-4584.8	2.74241e+06								Background	43557.4	1.56498e+06
			OSBP	minus	Protein	640844		OSBP/LAMP1	minus	0.481619			OSBP	minus	Protein	701120		OSBP/LAMP1	minus	1.33026
					Background	67159.2	573685		plus	0.873562					Background	-56699.5	757820		plus	5.41595
				plus	Protein	1.23228e+06								plus	Protein	2.06739e+06
					Background	151633	1.08065e+06								Background	-67351.4	2134746
			LAMP1	minus	Protein	1.17957e+06							LAMP1	minus	Protein	538916
					Background	-11592.7	1.19116e+06								Background	-30761.4	569677
				plus	Protein	1.21059e+06								plus	Protein	383436
					Background	-26467.6	1.23706e+06								Background	-10723.4	394159
			Normalized proteins to LAMP1										Normalized proteins to LAMP1
			WC										Lyso
			pulldown	VPS13C/LAMP1		OSBP/LAMP1							pulldown	VPS13C/LAMP1		OSBP/LAMP1
				Minus	Plus	Minus	Plus							Minus	Plus	Minus	Plus
			1st	2.34598	3.34575	1.27211	1.38379						1st	0.107365	0.338569	0.225846	1.11052
			2nd	4.12773	4.26257	4.53342	4.23613						2nd	1.99775	5.50067	1.44501	2.57789
			3rd	3.42311	3.90291	3.0016	3.30233						3rd	0.403882	0.695482	3.45245	8.18047
			4th	1.62282	2.21687	0.481619	0.873562						4th	0.939871	3.97044	1.33026	5.41595
			Normalization to control (minus)										Normalization to control (minus)
			WC										Lyso
				VPS13C/LAMP1		OSBP/LAMP1								VPS13C/LAMP1		OSBP/LAMP1
			pulldown	Minus	Plus	Minus	Plus						pulldown	Minus	Plus	Minus	Plus
			1st	1	1.42616	1	1.08779						1st	1	3.15344	1	4.91716
			2nd	1	1.03267	1	0.934423						2nd	1	2.75343	1	1.78399
			3rd	1	1.14017	1	1.10019						3rd	1	1.72199	1	2.36947
			4th	1	1.36606	1	1.81381						4th	1	4.22445	1	4.07134
			WC										Lyso
			LLOMe	VPS13C/LAMP1		OSBP/LAMP1							LLOMe	VPS13C/LAMP1		OSBP/LAMP1
				Average	SD	Average	SD							Average	SD	Average	SD
			Minus	1	0	1	0						Minus	1	0	1	0
			Plus	1.24126	0.185738	1.23405	0.393787						Plus	2.96333	1.03466	3.28549	1.45757

## Sheet: Fig. 2e
Numeric values in bold below are shown in figures
							Quantified VPS13C and OSBP recruitment in WT and PI4K2A-KO cells
							Rep1																																								Rep 2
							WT_VPS13C
	WT_VPS13C						cell 1 -		2043.9		cell 2 -		1182.81		cell 3		1045.34		cell 4 -		1480.19		cell 5 -		909.822		cell 6 -		1205.28		cell 7 -		1170.3		cell 8 -		2077.22		cell 9 -		1772.21		cell 10 -		1226.69		cell 11		1467.09
	Time (min)	Average	SD	Min	Max		Time (min)	count	puncta/ 100um2 cell area		Time (min)	count	puncta/ 100um2 cell area		Time (min)	count	puncta/ 100um2 cell area		Time (min)	count	puncta/ 100um2 cell area		Time (min)	count	puncta/ 100um2 cell area		Time (min)	count	puncta/ 100um2 cell area		Time (min)	count	puncta/ 100um2 cell area		Time (min)	count	puncta/ 100um2 cell area		Time (min)	count	puncta/ 100um2 cell area		Time (min)	count	puncta/ 100um2 cell area		Time (min)	count	puncta/ 100um2 cell area
	0	1.6566	0.83111	0.479251	3.49581		0	48	2.34845		0	31	2.62088		0	16	1.5306		0	21	1.41874		0	21	2.30814		0	29	2.40608		0	17	1.45262		0	20	0.962823		0	52	2.93418		0	13	1.05976		0	10	0.681622
	5	3.34164	1.41916	1.02758	6.23393		5	67	3.27805		5	43	3.63542		5	26	2.48723		5	46	3.10772		5	29	3.18744		5	51	4.23138		5	42	3.58883		5	113	5.43995		5	110	6.20692		5	25	2.03801		5	18	1.22692
	10	3.16188	1.18054	1.09919	5.46084		10	56	2.73986		10	36	3.04361		10	29	2.77422		10	41	2.76992		10	24	2.63788		10	47	3.89951		10	45	3.84517		10	91	4.38085		10	90	5.07839		10	27	2.20105		10	17	1.15876
	15	3.01176	1.13924	0.646584	4.96554		15	49	2.39738		15	44	3.71996		15	24	2.29591		15	56	3.78331		15	30	3.29735		15	47	3.89951		15	35	2.99069		15	78	3.75501		15	88	4.96554		15	19	1.54889		15	21	1.43141
	20	2.67565	0.957396	0.852002	4.77824		20	42	2.0549		20	40	3.38179		20	24	2.29591		20	41	2.76992		20	24	2.63788		20	40	3.31873		20	33	2.81979		20	59	2.84033		20	70	3.94986		20	24	1.95649		20	19	1.29508
							PI4K2AKO_VPS13C
	PI4K2AKO_VPS13C						cell 1 -		1144.57		cell 2 -		2758.71		cell 3		1519.54		cell 4 -		1357.95		cell 5 -		1161.61		cell 6 -		898.97		cell 7 -		1767.96		cell 8 -		2453.47		cell 9 -		3004.08		cell 10 -		1479.45		cell 11		1528.98
	Time (min)	Average	SD	Min	Max		Time (min)	count	puncta/ 100um2 cell area		Time (min)	count	puncta/ 100um2 cell area		Time (min)	count	puncta/ 100um2 cell area		Time (min)	count	puncta/ 100um2 cell area		Time (min)	count	puncta/ 100um2 cell area		Time (min)	count	puncta/ 100um2 cell area		Time (min)	count	puncta/ 100um2 cell area		Time (min)	count	puncta/ 100um2 cell area		Time (min)	count	puncta/ 100um2 cell area		Time (min)	count	puncta/ 100um2 cell area		Time (min)	count	puncta/ 100um2 cell area
	0	1.53726	0.807325	0.412752	3.37519		0	18	1.57264		0	28	1.01497		0	12	0.789713		0	18	1.32553		0	25	2.15219		0	28	3.11468		0	29	1.64031		0	67	2.73083		0	56	1.86413		0	11	0.74352		0	19	1.24266
	5	3.02554	1.11598	1.35171	5.29852		5	35	3.05792		5	55	1.99369		5	37	2.43495		5	24	1.76737		5	42	3.61567		5	39	4.3383		5	48	2.71499		5	90	3.66827		5	159	5.2928		5	36	2.43334		5	31	2.0275
	10	3.07344	1.09104	1.29764	5.65841		10	32	2.79581		10	61	2.21118		10	33	2.17171		10	24	1.76737		10	51	4.39046		10	41	4.56078		10	63	3.56343		10	84	3.42372		10	136	4.52718		10	34	2.29815		10	35	2.28911
	15	2.87685	1.02894	1.08137	4.96352		15	35	3.05792		15	73	2.64616		15	38	2.50076		15	28	2.06193		15	42	3.61567		15	32	3.55963		15	52	2.94124		15	93	3.79055		15	146	4.86006		15	23	1.55463		15	40	2.61612
	20	2.87983	1.17815	1.0273	6.55184		20	32	2.79581		20	74	2.68241		20	38	2.50076		20	21	1.54645		20	50	4.30437		20	28	3.11468		20	46	2.60187		20	89	3.62752		20	143	4.76019		20	33	2.23056		20	45	2.94314
							WT_OSBP
	WT_OSBP						cell 1 -		1266.84		cell 2 -		2429.13		cell 3		2288.11		cell 4 -		1261.88		cell 5 -		1317.73		cell 6 -		1512.51		cell 7 -		1758.85		cell 8 -		1589.74		cell 9 -		1150.72		cell 10 -		2779.88		cell 11		2175.51
	Time (min)	Average	SD	Min	Max		Time (min)	count	puncta/ 100um2 cell area		Time (min)	count	puncta/ 100um2 cell area		Time (min)	count	puncta/ 100um2 cell area		Time (min)	count	puncta/ 100um2 cell area		Time (min)	count	puncta/ 100um2 cell area		Time (min)	count	puncta/ 100um2 cell area		Time (min)	count	puncta/ 100um2 cell area		Time (min)	count	puncta/ 100um2 cell area		Time (min)	count	puncta/ 100um2 cell area		Time (min)	count	puncta/ 100um2 cell area		Time (min)	count	puncta/ 100um2 cell area
	0	0	0	0	0		0	0	0		0	0	0		0	0	0		0	0	0		0	0	0		0	0	0		0	0	0		0	0	0		0	0	0		0	0	0		0	0	0
	5	0.820501	0.825706	0.0789363	4.20548		5	1	0.0789363		5	23	0.946841		5	2	0.0874083		5	2	0.158494		5	6	0.455327		5	5	0.330577		5	5	0.284277		5	3	0.18871		5	6	0.521411		5	11	0.3957		5	5	0.229831
	10	1.64971	1.32798	0.305929	5.05629		10	4	0.315745		10	33	1.35851		10	7	0.305929		10	9	0.713224		10	23	1.74542		10	8	0.528924		10	6	0.341132		10	16	1.00645		10	15	1.30353		10	19	0.683482		10	21	0.96529
	15	2.01846	1.21314	0.58738	4.77659		15	16	1.26298		15	39	1.60551		15	14	0.611858		15	21	1.66419		15	21	1.59365		15	19	1.25619		15	14	0.795975		15	17	1.06936		15	19	1.65113		15	45	1.61877		15	40	1.83865
	20	2.14045	1.35511	0.717908	5.85978		20	10	0.789363		20	55	2.26419		20	21	0.917787		20	20	1.58494		20	24	1.82131		20	12	0.793385		20	19	1.08025		20	17	1.06936		20	20	1.73804		20	58	2.08642		20	37	1.70075
							PI4K2A_OSBP
	PI4K2A_OSBP						cell 1 -		1593.05		cell 2 -		1864.18		cell 3		1007.55		cell 4 -		1703.7		cell 5 -		2151.21		cell 6 -		2431.58		cell 7 -		2283.71		cell 8 -		3353.94		cell 9 -		452.71		cell 10 -		491.8		cell 11		481.39
	Time (min)	Average	SD	Min	Max		Time (min)	count	puncta/ 100um2 cell area		Time (min)	count	puncta/ 100um2 cell area		Time (min)	count	puncta/ 100um2 cell area		Time (min)	count	puncta/ 100um2 cell area		Time (min)	count	puncta/ 100um2 cell area		Time (min)	count	puncta/ 100um2 cell area		Time (min)	count	puncta/ 100um2 cell area		Time (min)	count	puncta/ 100um2 cell area		Time (min)	count	puncta/ 100um2 cell area		Time (min)	count	puncta/ 100um2 cell area		Time (min)	count	puncta/ 100um2 cell area
	0	0	0	0	0		0	0	0		0	0	0		0	0	0		0	0	0		0	0	0		0	0	0		0	0	0		0	0	0		0	0	0		0	0	0		0	0	0
	5	0	0	0	0		5	0	0		5	0	0		5	0	0		5	0	0		5	0	0		5	0	0		5	0	0		5	0	0		5	0	0		5	0	0		5	0	0
	10	0	0	0	0		10	0	0		10	0	0		10	0	0		10	0	0		10	0	0		10	0	0		10	0	0		10	0	0		10	0	0		10	0	0		10	0	0
	15	0	0	0	0		15	0	0		15	0	0		15	0	0		15	0	0		15	0	0		15	0	0		15	0	0		15	0	0		15	0	0		15	0	0		15	0	0
	20	0	0	0	0		20	0	0		20	0	0		20	0	0		20	0	0		20	0	0		20	0	0		20	0	0		20	0	0		20	0	0		20	0	0		20	0	0

## Sheet: Fig. 3c
	Numeric values in bold are shown in figures
			Number of extensive VAPA-LAMP1 wrapping
			Cell line	Rep1
				cell 1	cell 2	cell 3	cell 4	cell 5	cell 6	cell 7	cell 8	cell 9	cell 10	cell 11	cell 12	cell 13	cell 14	cell 15	cell 16	cell 17	cell 18	cell 19	cell 20	cell 21	cell 22	cell 23	cell 24	cell 25	cell 26	cell 27	cell 28	cell 29	cell 30	cell 31	cell 32	cell 33	cell 34	cell 35	cell 36	cell 37	cell 38	cell 39	cell 40	cell 41	cell 42	cell 43	cell 44	cell 45	cell 46
			U2OSWT	16	4	6	4	7	5	10	5	9	8	12	9	9	7	9	9	10	6	9	4	9	8	12	12	12	8	7	5	16	4	9	17	7	13	5	12	8	7	10	9	13	9	10	13	9	19
			U2OSVPS13CKO#22	0	1	3	1	4	1	4	3	1	2	2	2	2	4	0	4	1	5	0	1	0	2	3	2	1	3	3	4	1	3	1	3	0	2	1	2	0	3	2	0	3	2	2	2	2	4
			U2OSVPS13CKO#23	1	1	2	1	0	2	0	2	1	1	1	3	1	2	0	2	1	2	3	3	1	2	1	1	1	0	0	0	2	0	0	1	2	0	0	0	0	2	4	1	0	2	1	0	3	0
			U2OSPI4K2AKO#27	0	1	0	0	2	1	0	2	0	0	0	2	1	0	0	1	1	1	1	1	1	1	1	2	2	2	2	1	1	1	0	0	0	1	1	2	2	1	1	3	1	0	2	1	2	0
			Cell line	Average	SD	Min	Max
			U2OSWT	8.64762	3.22544	4	19
			U2OSVPS13CKO#22	1.85714	1.28922	0	6
			U2OSVPS13CKO#23	1.26667	1.11171	0	5
			U2OSPI4K2AKO#27	0.971429	0.848722	0	3
[truncated: 59 more columns]

## Sheet: Fig. 4e
Lyso Flipper-TR
bead-containing lysosomes
Rep1														Mean	Stand. Dev		Global mean
	cell 1	cell 2	cell 3	cell 4	cell 5	cell 6	cell 7	cell 8	Cell 10	Cell11	Cell 12	Cell 13
τ1 [ns]	4.52	4.49	4.67	4.2	4.68	4.61	4.5	4.49	4.8	4.67	4.3	4.3		4.51917	0.172842		4.7
Rep2
	cell 1	cell 2	cell 3	cell 4	cell 5	cell 6	cell 7	cell 8	cell 9
τ1 [ns]	4.94	5.2	5.2	4.9	4.84	5	4.6	4.86	4.52					4.89556	0.218841
Rep3
	cell 1	cell 2	cell 3	cell 4	cell 5	cell 6	cell 7	cell 8	cell 9	cell 10	cell 11	Cell 12
τ1 [ns]	4.64	4.4	4.73	4.81	4.6	4.92	4.94	5	4.5	4.74	4.63	4.9		4.73417	0.17914
native lysosomes
Rep1
	Cell 1	Cell 2	Cell 3	Cell 4	Cell 5	cell 6	cell 7	cell 8	Cell 10	Cell 11	Cell 12	Cell 13
τ1 [ns]	4.15	3.9	4.11	3.9	4.22	4.35	4.05	4.01	4.1	4.22	4.36	4.12		4.12417	0.14303		4.16909
Rep2
	cell 1	cell 2	cell 3	cell 4	cell 5	cell 6	cell 7	cell 8	cell 9
τ1 [ns]	3.9	4.5	4.5	4.44	4.37	4.07	4.24	4.12	3.8					4.21556	0.244773
Rep3
	cell 1	cell 2	cell 3	cell 4	cell 5	cell 6	cell 7	cell 8	cell 9	cell 10	cell 11	Cell 12
τ1 [ns]	4.11	4.05	4.22	4.5	4.16	4.23	3.95	4.2	4.04	4.23	4.18	4.28		4.17917	0.13357
			Mean lifetime τ [ns]			Rep1	Rep2	Rep3		p value paired, two-tailed t test
			bead-containing lysosomes			4.51917	4.89556	4.73417		0.0222767
			native lysosomes			4.12417	4.21556	4.17917

## Sheet:  Fig. 5c Beads
	VPS13C
	0 min LLOMe								10 min LLOMe						20 min LLOMe
	Rep1	Cell	pHrodo pos. beads	VPS13C pos. beads	% of pos. beads	Norm. to 0 min	% Norm. to 0 min		Cell	VPS13C pos. beads	% of pos. beads	Norm. to 0 min	% Norm. to 0 min		Cell	VPS13C pos. beads	% of pos. beads	Norm. to 0 min	% Norm. to 0 min
		1	1	1					1	1					1	1
		2	6	6					2	6					2	6
		3	7	7					3	7					3	7
		4	3	3					4	3					4	3
		5	2	2					5	2					5	2
		6	1	1					6	1					6	1
		7	5	5					7	5					7	5
		8	14	12					8	14					8	14
		9	1	1					9	1					9	1
		10	19	19					10	19					10	19
		11	3	3					11	3					11	3
		12	3	3					12	3					12	3
		13	2	2					13	2					13	2
		14	14	12					14	10					14	12
		15	1	1					15	1					15	1
		16	3	3					16	3					16	3
			85	81	0.952941	0.317647	31.7647			81	0.952941	0.317647	31.7647			83	0.976471	0.32549	32.549
	Rep2	Cell	pHrodo pos. beads	VPS13C pos. beads	% of pos. beads	Norm. to 0 min	% Norm. to 0 min		Cell	VPS13C pos. beads	% of pos. beads	Norm. to 0 min	% Norm. to 0 min		Cell	VPS13C pos. beads	% of pos. beads	Norm. to 0 min	% Norm. to 0 min
		1	1	1					1	1					1	1
		2	8	8					2	8					2	8
		3	1	1					3	1					3	1
		4	5	4					4	5					4	5
		5	4	3					5	4					5	3
		6	2	2					6	2					6	2
		7	1	1					7	1					7	1
		8	2	2					8	2					8	2
		9	4	4					9	4					9	3
		10	1	1					10	1					10	1
		11	2	2					11	2					11	2
		12	3	3					12	3					12	3
		13	1	1					13	1					13	1
		14	4	3					13	4					14	4
			39	36	0.923077	0.307692	30.7692			39	1	0.333333	33.3333			37	0.948718	0.316239	31.6239
	Rep3	Cell	pHrodo pos. beads	VPS13C pos. beads	% of pos. beads	Norm. to 0 min	% Norm. to 0 min		Cell	VPS13C pos. beads	% of pos. beads	Norm. to 0 min	% Norm. to 0 min		Cell	VPS13C pos. beads	% of pos. beads	Norm. to 0 min	% Norm. to 0 min
		1	6	6					1	6					1	6
		2	3	3					2	3					2	3
		3	5	5					3	5					3	5
		4	2	2					4	2					4	2
		5	1	1					5	1					5	1
		6	1	1					6	1					6	1
		7	1	1					7	1					7	1
		8	17	17					8	17					8	17
		9	10	10					9	10					9	10
		10	1	1					10	1					10	1
		11	9	9					11	8					11	8
		12	1	1					12	1					12	1
			57	57	1	1	100			56	0.982456	0.982456	98.2456			56	0.982456	0.982456	98.2456
	Rep4	Cell	pHrodo pos. beads	VPS13C pos. beads	% of pos. beads	Norm. to 0 min	% Norm. to 0 min		Cell	VPS13C pos. beads	% of pos. beads	Norm. to 0 min	% Norm. to 0 min		Cell	VPS13C pos. beads	% of pos. beads	Norm. to 0 min	% Norm. to 0 min
		1	11	11					1	11					1	11
		2	4	4					2	4					2	4
		3	11	11					3	11					3	11
		4	12	12					4	9					4	11
		5	8	8					5	8					5	8
		6	5	5					6	5					6	4
		7	5	5					7	5					7	5
			56	56	1	0.2	20			53	0.946429	0.189286	18.9286			54	0.964286	0.192857	19.2857
	VPS13C V3563Q
	0 min LLOMe								10 min LLOMe						20 min LLOMe
	Rep1	Cell	pHrodo pos. beads	VPS13C pos. beads	% of pos. beads	Norm. to 0 min	% Norm. to 0 min		Cell	VPS13C pos. beads	% of pos. beads	Norm. to 0 min	% Norm. to 0 min		Cell	VPS13C pos. beads	% of pos. beads	Norm. to 0 min	% Norm. to 0 min
		1	10	10					1	4					1	3
		2	7	7					2	2					2	0
		3	6	6					3	1					3	1
		4	9	9					4	2					4	0
		5	1	1					5	1					5	1
		6	2	2					6	0					6	0
		7	6	6					7	2					7	0
		8	10	10					8	5					8	1
		9	9	9					9	3					9	1
		10	7	7					10	0					10	0
		11	6	6					11	0					11	0
		12	9	9					12	2					12	0
		13	1	1					13	1					13	0
		14	1	1					14	0					14	0
		15	3	3					15	1					15	0
		16	3	3					16	2					16	0
		17	4	4					17	3					17	0
		18	4	4					18	1					18	0
		19	2	2					19	1					19	0
		20	6	6					20	1					20	0
			106	106	1	0.166667	16.6667			32	0.301887	0.0503145	5.03145			7	0.0660377	0.0110063	1.10063
	Rep2	Cell	pHrodo pos. beads	VPS13C pos. beads	% of pos. beads	Norm. to 0 min	% Norm. to 0 min		Cell	VPS13C pos. beads	% of pos. beads	Norm. to 0 min	% Norm. to 0 min		Cell	VPS13C pos. beads	% of pos. beads	Norm. to 0 min	% Norm. to 0 min
		1	3	3					1	0					1	0
		2	9	9					2	0					2	0
		3	4	4					3	2					3	0
		4	4	4					4	1					4	0
		5	7	7					5	2					5	0
		6	1	1					6	1					6	1
		7	15	15					7	0					7	0
		8	7	7					8	1					8	1
		9	2	2					9	1					9	2
		10	2	2					10	2					10	1
		11	8	7					11	2					11	1
		12	18	18					12	8					12	1
		13	2	2					13	1					13	0
		14	1	1					14	0					14	0
		15	4	3					15	1					15	1
		16	1	1					16	0					16	0
		17	7	7					17	2					17	1
		18	4	4					18	1					18	0
		19	12	12					19	3					19	0
			111	109	0.981982	0.0818318	8.18318			28	0.252252	0.021021	2.1021			9	0.0810811	0.00675676	0.675676
	Rep3	Cell	pHrodo pos. beads	VPS13C pos. beads	% of pos. beads	Norm. to 0 min	% Norm. to 0 min		Cell	VPS13C pos. beads	% of pos. beads	Norm. to 0 min	% Norm. to 0 min		Cell	VPS13C pos. beads	% of pos. beads	Norm. to 0 min	% Norm. to 0 min
		1	7	7					1	1					1	1
		2	3	3					2	1					2	0
		3	5	5					3	2					3	2
		4	6	6					4	1					4	1
		5	3	3					5	2					5	0
		6	2	2					6	1					6	0
		7	3	3					7	1					7	0
		8	1	1					8	1					8	1
		9	4	4					9	1					9	1
		10	9	9					10	7					10	7
		11	1	1					11	1					11	0
		12	4	4					12	2					12	2
		13	3	3					13	2					13	1
		14	4	4					14	1					14	1
		15	1	1					15	0					15	0
			56	56	1	1	100			24	0.428571	0.428571	42.8571			17	0.303571	0.303571	30.3571
	Rep4	Cell	pHrodo pos. beads	VPS13C pos. beads	% of pos. beads	Norm. to 0 min	% Norm. to 0 min		Cell	VPS13C pos. beads	% of pos. beads	Norm. to 0 min	% Norm. to 0 min		Cell	VPS13C pos. beads	% of pos. beads	Norm. to 0 min	% Norm. to 0 min
		1	12	12					1	2					1	1
		2	6	6					2	1					2	0
		3	13	13					3	3					3	0
		4	2	2					4	0					4	0
		5	5	5					5	1					5	1
		6	9	9					6	1					6	1
		7	4	4					7	0					7	0
		8	16	16					8	1					8	0
		9	13	13					9	0					9	0
		10	3	3					10	0					10	0
		11	2	2					11	1					11	0
		12	3	2					12	0					12	0
		13	8	8					13	0					13	0
		14	3	3					14	0					14	0
			99	98	0.989899	0.329966	32.9966			10	0.10101	0.03367	3.367			3	0.030303	0.010101	1.0101

## Sheet: Fig. 5c Native 
	VPS13C	Rep1														VPS13C V3563Q	Rep1
	0 min LLOMe					10 min LLOMe					20 min LLOMe					0 min LLOMe					10 min LLOMe					20 min LLOMe
	cell	count	cell size	puncta/cell area		cell	count	cell size	puncta/cell area		cell	count	cell size	puncta/cell area		cell	count	cell size	puncta/cell area		cell	count	cell size	puncta/cell area		cell	count	cell size	puncta/cell area
	1	41	1376.16	2.9793		1	33	1297.8	2.54277		1	40	1165.71	3.43139		1	28	1956.9	1.43084		1	22	1791.9	1.22775		1	25	1660.09	1.50594
	2	5	1026.33	0.487175		2	10	1028.23	0.972542		2	18	927.253	1.94122		2	18	1522.62	1.18217		2	4	1485.95	0.269188		2	2	1485.32	0.134651
	3	9	2693.7	0.334113		3	72	2925.3	2.46129		3	74	2536.92	2.91693		3	14	2012.91	0.69551		3	9	1779.76	0.505685		3	8	1791.82	0.446474
	4	25	1494.52	1.67278		4	44	1360.33	3.23452		4	59	1287.73	4.58172		4	12	1313.33	0.913705		4	2	1230.78	0.162498		4	1	1082.8	0.0923529
	5	7	795.152	0.880335		5	27	743.228	3.6328		5	18	771.578	2.33288		5	60	965.457	6.21467		5	2	959.58	0.208425		5	1	1010.18	0.0989922
	6	8	690.543	1.15851		6	17	781.912	2.17416		6	19	749.038	2.53659		6	0	711.019	0		6	5	750.192	0.666496		6	5	735.969	0.679376
	7	11	1361.53	0.807918		7	33	1197.92	2.75476		7	54	1114.07	4.84711		7	16	2252.61	0.710288		7	10	2104.19	0.475242		7	2	1861.95	0.107414
	8	17	988.137	1.72041		8	34	1170.99	2.90353		8	34	1257.96	2.70279		8	4	1272.73	0.314284		8	6	1219.27	0.492099		8	5	1324.56	0.377485
	9	9	870.51	1.03388		9	44	861.964	5.10462		9	50	837.333	5.97134		9	4	1086	0.368323		9	3	1098.87	0.273007		9	1	1130.94	0.0884219
	10	8	1323.05	0.604664		10	12	1247.56	0.961875		10	12	1257.38	0.954365		10	4	1647.27	0.242826		10	3	1920.25	0.15623		10	5	1822.08	0.274412
	11	61	2433.85	2.50631		11	102	2480.43	4.11219		11	83	2453.53	3.38288		11	9	1527.93	0.589031		11	4	1485.76	0.269222		11	1	1497.85	0.0667625
	12	52	2706.82	1.92108		12	96	2610.88	3.67692		12	62	2306	2.68863		12	4	1408.61	0.283967		12	9	1630.3	0.552044		12	3	1579.19	0.189971
	13	4	1212.96	0.329772		13	31	1044.02	2.96928		13	19	931.201	2.04038		13	23	1940.35	1.18535		13	12	1918.52	0.625483		13	5	1949.45	0.256482
	14	3	727.682	0.412268		14	3	698.785	0.429317		14	3	750.28	0.399851		14	10	1161.38	0.861042		14	1	1254.79	0.0796944		14	0	1050.9	0
	15	39	2525.93	1.54399		15	50	2664.5	1.87652		15	51	2455.14	2.07728		15	9	1957.87	0.459682		15	5	1681.84	0.297294		15	7	1774.93	0.394382
	16	10	2222.95	0.449853		16	102	2306.63	4.42203		16	97	2195.08	4.41897		16	28	2568.86	1.08998		16	6	2459.9	0.243913		16	7	1788.7	0.391346
																17	15	1427.5	1.05079		17	3	1274.26	0.235431		17	8	1143.81	0.699415
			average	1.17765				average	2.76432				average	2.95152		18	5	1011.02	0.494548		18	4	775.836	0.515573		18	9	923.409	0.974649
			norm. to 0 min	0				norm. to 0 min	#DIV/0!				norm. to 0 min	#DIV/0!		19	6	1463.51	0.409973		19	1	1295.36	0.0771989		19	1	1536.41	0.0650867
																20	3	1427.96	0.21009		20	3	1322.74	0.226802		20	5	1400.94	0.356903
																		average	0.935354				average	0.377964				average	0.360026
																		norm. to 0 min	#DIV/0!				norm. to 0 min	#DIV/0!				norm. to 0 min	#DIV/0!
	VPS13C	Rep2														VPS13C V3563Q	Rep2
	0 min LLOMe					10 min LLOMe					20 min LLOMe					0 min LLOMe					10 min LLOMe					20 min LLOMe
	cell	count	cell size	puncta/cell area		cell	count	cell size	puncta/cell area		cell	count	cell size	puncta/cell area		cell	count	cell size	puncta/cell area		cell	count	cell size	puncta/cell area		cell	count	cell size	puncta/cell area
	1	17	1384.2	1.22814		1	29	1386.91	2.09098		1	34	1347.75	2.52273		1	10	2420.72	0.413101		1	6	1858.57	0.322828		1	3	1412.1	0.212449
	2	8	1884.48	0.42452		2	39	1864.88	2.09129		2	33	2030.54	1.62518		2	4	1105.25	0.36191		2	3	1060.88	0.282783		2	1	1011.32	0.0988808
	3	4	917.207	0.436107		3	8	885.575	0.903368		3	22	915.751	2.4024		3	6	1193.03	0.502921		3	4	1113.19	0.359329		3	0	1173.1	0
	4	5	1028.04	0.486362		4	12	911.774	1.31612		4	18	991.478	1.81547		4	23	1510.44	1.52273		4	11	1482.97	0.741756		4	12	1224.55	0.97995
	5	8	887.874	0.901029		5	19	820.471	2.31574		5	23	771.127	2.98265		5	12	930.269	1.28995		5	20	962.308	2.07834		5	13	929.639	1.39839
	6	3	1851.54	0.162027		6	30	1945.65	1.5419		6	27	1552.37	1.73927		6	14	898.423	1.55829		6	14	915.692	1.5289		6	17	977.98	1.73828
	7	3	1312.06	0.228648		7	10	730.957	1.36807		7	16	755.3	2.11836		7	9	1166.35	0.771637		7	16	1159.21	1.38025		7	14	1172.55	1.19397
	8	4	1040.61	0.384391		8	13	987.871	1.31596		8	17	887.638	1.9152		8	9	1436.22	0.626646		8	15	1277.06	1.17457		8	9	1272.13	0.707475
	9	14	1164.47	1.20227		9	18	954.746	1.88532		9	19	929.545	2.04401		9	6	1263.9	0.474721		9	10	1170.84	0.854088		9	7	1184.09	0.591173
	10	25	1474.45	1.69555		10	39	1350.69	2.88742		10	41	1106.04	3.70693		10	4	1043.22	0.383426		10	7	852.857	0.820771		10	9	806.617	1.11577
	11	2	1531.09	0.130626		11	25	1280.51	1.95234		11	18	842.914	2.13545		11	10	1898.54	0.52672		11	12	1836.12	0.653554		11	10	1783.44	0.560713
	12	0	750.384	0		12	12	911.633	1.31632		12	18	1052.69	1.70991		12	8	1590.81	0.502887		12	5	1319.12	0.379042		12	9	1197.52	0.751554
	13	22	1040.58	2.11421		13	24	902.725	2.65862		13	28	863.147	3.24394		13	1	797.865	0.125334		13	1	976.989	0.102355		13	0	778.889	0
	14	23	931.548	2.46901		14	27	889.19	3.03647		14	25	872.409	2.86563		14	1	541.572	0.184648		14	1	585.238	0.170871		14	0	631.478	0
																15	20	1199.6	1.66722		15	9	1268.32	0.709599		15	13	1278.12	1.01712
			average	0.847349				average	1.90571				average	2.34479		16	15	1057.4	1.41857		16	13	1134.8	1.14558		16	17	1037.94	1.63786
			norm. to 0 min	#DIV/0!				norm. to 0 min	#DIV/0!				norm. to 0 min	#DIV/0!		17	11	1321.68	0.832274		17	2	1233.99	0.162076		17	9	1215.53	0.740416
																18	5	1093.57	0.457219		18	7	1213.03	0.577069		18	1	980.974	0.10194
																19	3	1523.26	0.196947		19	7	1394.74	0.501886		19	6	1401.47	0.428123
																		average	0.727218				average	0.733981				average	0.698635
																		norm. to 0 min	#DIV/0!				norm. to 0 min	#DIV/0!				norm. to 0 min	#DIV/0!
	VPS13C	Rep3														VPS13C V3563Q	Rep3
	0 min LLOMe					10 min LLOMe					20 min LLOMe					0 min LLOMe					10 min LLOMe					20 min LLOMe
	cell	count	cell size	puncta/cell area		cell	count	cell size	puncta/cell area		cell	count	cell size	puncta/cell area		cell	count	cell size	puncta/cell area		cell	count	cell size	puncta/cell area		cell	count	cell size	puncta/cell area
	1	1	474.316	0.21083		1	2	520.156	0.3845		1	5	584.817	0.854968		1	9	1995.97	0.450909		1	18	1897.17	0.948783		1	9	2037.12	0.4418
	2	1	734.889	0.136075		2	4	791.714	0.505233		2	8	854.949	0.935728		2	6	1672.68	0.358706		2	9	1479.53	0.608302		2	3	1651.07	0.1817
	3	1	1867.24	0.0535549		3	27	1758.15	1.5357		3	40	1660.61	2.40876		3	4	1487.91	0.268833		3	13	1576.25	0.824742		3	11	1548.48	0.710375
	4	0	1392.62	0		4	18	1885.84	0.95448		4	24	972.517	2.46782		4	7	1322.02	0.529493		4	2	1332.3	0.150116		4	5	1260.73	0.396596
	5	7	1177.83	0.594316		5	3	1069.05	0.280624		5	6	1065.74	0.562988		5	8	1244.5	0.64283		5	9	1237.84	0.727075		5	5	1265.89	0.394979
	6	13	546.562	2.3785		6	16	539.984	2.96305		6	23	564.163	4.07684		6	10	1851.55	0.540088		6	12	1671.41	0.717955		6	7	1633.17	0.428614
	7	10	534.49	1.87094		7	17	520.629	3.26528		7	16	585.778	2.73141		7	12	1451.42	0.826779		7	16	1392.96	1.14864		7	10	1372.49	0.728604
	8	10	2050.91	0.487589		8	27	1948.2	1.38589		8	15	2008.38	0.746871		8	12	1142.07	1.05073		8	7	1087.25	0.643829		8	7	1002.06	0.698563
	9	0	828.211	0		9	2	747.382	0.267601		9	6	794.841	0.754868		9	2	1374.4	0.145518		9	5	1227.21	0.407427		9	1	1326.76	0.0753716
	10	1	528.598	0.18918		10	6	404.525	1.48322		10	4	448.347	0.892166		10	4	1614.06	0.247823		10	3	1453.99	0.206329		10	4	1451.16	0.275642
	11	23	735.717	3.1262		11	20	903.398	2.21386		11	16	769.604	2.07899		11	26	1684.19	1.54377		11	13	1642.54	0.791458		11	16	1572.24	1.01765
	12	1	864.33	0.115697		12	19	913.807	2.07921		12	11	927.941	1.18542		12	10	2690.77	0.371641		12	9	2569.02	0.350328		12	8	2551.26	0.313571
																13	11	1448.95	0.759168		13	8	1348	0.59347		13	6	1511.46	0.396968
			average	0.763574				average	1.44322				average	1.6414		14	20	1795.13	1.11412		14	27	1679.99	1.60715		14	14	1566.68	0.893607
			norm. to 0 min	#DIV/0!				norm. to 0 min	#DIV/0!				norm. to 0 min	#DIV/0!		15	16	1863.89	0.858417		15	9	1781.25	0.505264		15	11	1845.65	0.595996
																		average	0.647255				average	0.682057				average	0.503336
																		norm. to 0 min	#DIV/0!				norm. to 0 min	#DIV/0!				norm. to 0 min	#DIV/0!
	VPS13C	Rep4														VPS13C V3563Q	Rep4
	0 min LLOMe					10 min LLOMe					20 min LLOMe					0 min LLOMe					10 min LLOMe					20 min LLOMe
	cell	count	cell size	puncta/cell area		cell	count	cell size	puncta/cell area		cell	count	cell size	puncta/cell area		cell	count	cell size	puncta/cell area		cell	count	cell size	puncta/cell area		cell	count	cell size	puncta/cell area
	1	4	842.648	0.474694		1	16	767.948	2.08347		1	15	693.67	2.16241		1	0	1835.07	0		1	1	1935.12	0.0516764		1	0	1955.4	0
	2	0	582.466	0		2	9	746.414	1.20577		2	8	706.651	1.1321		2	1	828.965	0.120632		2	1	747.722	0.13374		2	1	664.632	0.150459
	3	4	1695.67	0.235895		3	42	1848.88	2.27164		3	26	1791.49	1.45131		3	6	634.885	0.945053		3	3	619.776	0.484046		3	2	612.176	0.326703
	4	8	1414.37	0.565622		4	15	1253.83	1.19633		4	20	1137.96	1.75752		4	1	849.02	0.117783		4	5	837.776	0.596818		4	3	874.538	0.343038
	5	6	720.193	0.83311		5	4	606.358	0.659676		5	4	669.844	0.597154		5	2	960.504	0.208224		5	4	950.539	0.420814		5	4	906.518	0.441249
	6	9	676.571	1.33024		6	8	657.994	1.21582		6	6	637.732	0.940834		6	1	1999.12	0.0500221		6	2	1778.14	0.112477		6	4	1694.81	0.236015
	7	6	886.403	0.676893		7	12	1082.56	1.10848		7	19	808.362	2.35043		7	3	752.609	0.398613		7	1	663.309	0.150759		7	2	698.822	0.286196
																8	1	809.737	0.123497		8	3	838.079	0.357961		8	5	822.237	0.608097
			average	0.588064				average	1.3916				average	1.48454		9	0	827.22	0		9	2	768.695	0.260181		9	2	764.688	0.261545
			norm. to 0 min	#DIV/0!				norm. to 0 min	#DIV/0!				norm. to 0 min	#DIV/0!		10	1	769.072	0.130027		10	0	702.962	0		10	0	712.941	0
																11	2	810.158	0.246865		11	0	954.213	0		11	0	1004.52	0
																12	9	1242.47	0.724363		12	2	925.087	0.216196		12	5	794.043	0.629689
																13	2	1625.23	0.123059		13	1	1582.88	0.0631759		13	0	1555.29	0
																14	9	878.065	1.02498		14	4	718.567	0.556663		14	1	658.519	0.151856
																		average	0.300937				average	0.243179				average	0.245346
																		norm. to 0 min	#DIV/0!				norm. to 0 min	#DIV/0!				norm. to 0 min	#DIV/0!

## Sheet: Fig. 6f
		U2OS WT
	0 min	Rep1	Cell	total beads	ORP9 positive			Rep2	Cell	total beads	ORP9 positive		Rep3	Cell	total beads	ORP9 positive			Rep1	Cell	total beads	OSBP positive		Rep2	Cell	total beads	OSBP positive		Rep3	Cell	total beads	OSBP positive
			1	10	0				1	13	0			1	18	0				1	6	0			1	4	0			1	14	0
			2	9	0				2	8	0			2	24	0				2	5	0			2	13	0			2	12	0
			3	13	0				3	8	0			3	13	0				3	10	0			3	4	0			3	8	0
			4	11	0				4	15	0			4	13	0				4	4	0			4	9	0			4	8	0
			5	9	0				5	8	0			5	12	0				5	10	0			5	8	0			5	7	0
			6	15	0				6	15	0			6	14	0				6	15	0			6	9	0			6	5	0
			7	12	0				7	14	0			7	17	0				7	4	0			7	8	0			7	8	0
			8	9	0				8	16	0			8	13	0				8	5	0			8	5	0			8	11	0
			9	10	0				9	11	0			9	26	0				9	12	0			9	5	0			9	13	0
			10	17	0				10	13	0			10	23	0				10	15	0			10	11	0			10	10	0
			11	14	0				11	12	0			11	15	0				11	12	0			11	14	0			11	12	0
			12	8	0				12	12	0			12	7	0				12	5	0			12	10	0			12	9	0
			13	10	0				13	7	0			13	24	0				13	11	0			13	12	0			13	11	0
			14	11	0				14	9	0			14	23	0				14	6	0			14	11	0			14	9	0
			15	11	0				15	16	0			15	20	0				15	10	0			15	8	0			15	6	0
			16	8	0				16	12	0			16	24	0				16	5	0			16	19	0			16	8	0
			17	12	0				17	15	0			17	23	0				17	5	0			17	5	0			17	11	0
			18	11	0				18	7	0			18	27	0				18	11	0			18	6	0			18	6	0
			19	12	0				19	9	0			19	19	0				19	5	0			19	8	0			19	16	0
			20	20	0				20	11	0			20	23	0				20	12	0			20	8	0			20	9	0
			21	9	0				21	16	0			21	27	0				21	8	0			21	8	0			21	9	0
			22	8	0				22	10	0			22	8	0				22	9	0			22	8	0			22	5	0
			23	9	0				23	17	0			23	11	0				23	8	0			23	5	0			23	5	0
			24	9	0				24	7	0			24	16	0				24	17	0			24	7	0			24	8	0
			25	9	0				25	19	0			25	9	0				25	8	0			25	9	0			25	9	0
			26	12	0				26	17	0			26	11	0				26	6	0			26	5	0			26	8	0
			27	15	0				27	7	0			27	6	0				27	6	0			27	5	0			27	11	0
			28	10	0				28	9	0			28	14	0				28	9	0			28	10	0			28	10	0
			29	10	0				29	16	0			29	13	0				29	9	0			29	5	0			29	8	0
			30	17	0				30	10	0			30	6	0				30	13	0			30	10	0			30	9	0
			Sum	340	0				Sum	359	0			Sum	499	0				Sum	261	0			Sum	249	0			Sum	275	0
				% of beads	0					% of beads	0				% of beads	0					% of beads	0				% of beads	0				% of beads	0
	10 min	Rep1	Cell	total beads	ORP9 positive			Rep2	Cell	total beads	ORP9 positive		Rep3	Cell	total beads	ORP9 positive			Rep1	Cell	total beads	OSBP positive		Rep2	Cell	total beads	OSBP positive		Rep3	Cell	total beads	OSBP positive
			1	11	8				1	7	7			1	14	9				1	10	8			1	8	5			1	10	7
			2	13	12				2	9	9			2	16	12				2	7	5			2	8	6			2	11	6
			3	16	12				3	6	6			3	4	4				3	10	5			3	15	14			3	4	3
			4	8	7				4	8	8			4	6	3				4	14	8			4	7	6			4	7	6
			5	12	11				5	5	5			5	7	5				5	12	5			5	10	8			5	9	8
			6	10	8				6	12	10			6	5	5				6	6	4			6	5	4			6	8	5
			7	7	7				7	6	6			7	10	8				7	4	1			7	4	3			7	8	8
			8	10	8				8	5	5			8	10	9				8	15	12			8	18	15			8	8	4
			9	26	19				9	8	8			9	11	11				9	14	9			9	7	6			9	9	5
			10	10	8				10	9	9			10	15	10				10	4	2			10	8	6			10	5	5
			11	11	9				11	5	5			11	12	10				11	6	6			11	9	8			11	15	6
			12	12	12				12	4	4			12	3	3				12	4	3			12	5	5			12	12	11
			13	10	10				13	5	5			13	15	15				13	4	4			13	6	3			13	12	7
			14	10	10				14	16	11			14	8	6				14	6	4			14	7	6			14	4	4
			15	7	6				15	12	9			15	10	10				15	5	5			15	10	6			15	12	8
			16	12	10				16	10	6			16	20	16				16	6	6			16	12	7			16	18	11
			17	8	6				17	6	6			17	11	9				17	11	9			17	7	5			17	15	9
			18	9	6				18	5	5			18	27	22				18	8	5			18	8	8			18	5	5
			19	15	13				19	11	8			19	16	10				19	10	8			19	10	5			19	10	6
			20	19	17				20	11	10			20	19	14				20	5	5			20	6	3			20	5	4
			21	8	6				21	18	11			21	8	6				21	5	4			21	9	7			21	10	8
			22	18	15				22	6	4			22	20	18				22	13	10			22	9	6			22	17	12
			23	18	13				23	6	5			23	10	8				23	6	6			23	9	9			23	7	5
			24	9	6				24	15	13			24	8	5				24	11	8			24	7	7			24	18	12
			25	13	10				25	11	7			25	17	11				25	11	8			25	9	6			25	14	9
			26	12	8				26	5	5			26	21	13				26	11	7			26	7	6			26	14	11
			27	15	12				27	10	7			27	4	3				27	4	4			27	6	6			27	6	4
			28	8	7				28	9	7			28	10	9				28	8	6			28	4	3			28	16	8
			29	12	10				29	13	13			29	8	6				29	13	9			29	6	5			29	7	7
			30	14	12				30	9	7			30	12	10				30	9	7			30	5	4			30	7	5
			Sum	363	298				Sum	262	221			Sum	357	280				Sum	252	183			Sum	241	188			Sum	303	209
				% of beads	82.0937					% of beads	84.3511				% of beads	78.4314					% of beads	72.619				% of beads	78.0083				% of beads	68.9769
		U2OS VPS13CKO-1
	0 min	Rep1	Cell	total beads	ORP9 positive			Rep2	Cell	total beads	ORP9 positive		Rep3	Cell	total beads	ORP9 positive			Rep1	Cell	total beads	OSBP positive		Rep2	Cell	total beads	OSBP positive		Rep3	Cell	total beads	OSBP positive
			1	17	0				1	11	0			1	12	0				1	7	0			1	11	0			1	16	0
			2	15	0				2	18	0			2	10	0				2	6	0			2	10	0			2	6	0
			3	25	0				3	8	0			3	9	0				3	8	0			3	8	0			3	11	0
			4	17	0				4	9	0			4	13	0				4	6	0			4	10	0			4	15	0
			5	11	0				5	22	0			5	12	0				5	7	0			5	14	0			5	9	0
			6	12	0				6	9	0			6	11	0				6	10	0			6	28	0			6	6	0
			7	28	0				7	10	0			7	12	0				7	12	0			7	9	0			7	5	0
			8	27	0				8	22	0			8	15	0				8	5	0			8	6	0			8	5	0
			9	17	0				9	9	0			9	11	0				9	16	0			9	8	0			9	8	0
			10	26	0				10	7	0			10	9	0				10	5	0			10	11	0			10	6	0
			11	25	0				11	8	0			11	12	0				11	6	0			11	16	0			11	7	0
			12	19	0				12	13	0			12	9	0				12	15	0			12	21	0			12	4	0
			13	14	0				13	14	0			13	14	0				13	5	0			13	9	0			13	7	0
			14	12	0				14	7	0			14	16	0				14	11	0			14	24	0			14	10	0
			15	9	0				15	10	0			15	15	0				15	4	0			15	17	0			15	5	0
			16	12	0				16	18	0			16	16	0				16	12	0			16	6	0			16	17	0
			17	11	0				17	7	0			17	16	0				17	10	0			17	7	0			17	9	0
			18	21	0				18	8	0			18	13	0				18	7	0			18	4	0			18	9	0
			19	15	0				19	14	0			19	24	0				19	10	0			19	9	0			19	5	0
			20	17	0				20	18	0			20	9	0				20	15	0			20	6	0			20	7	0
			21	14	0				21	7	0			21	18	0				21	6	0			21	12	0			21	7	0
			22	20	0				22	15	0			22	12	0				22	13	0			22	13	0			22	8	0
			23	15	0				23	13	0			23	16	0				23	5	0			23	8	0			23	6	0
			24	28	0				24	10	0			24	15	0				24	14	0			24	7	0			24	5	0
			25	21	0				25	11	0			25	15	0				25	9	0			25	12	0			25	6	0
			26	28	0				26	13	0			26	13	0				26	15	0			26	10	0			26	11	0
			27	21	0				27	15	0			27	9	0				27	14	0			27	12	0			27	9	0
			28	29	0				28	15	0			28	12	0				28	7	0			28	7	0			28	10	0
			29	30	0				29	15	0			29	17	0				29	17	0			29	9	0			29	5	0
			30	11	0				30	15	0			30	11	0				30	13	0			30	7	0			30	8	0
			Sum	567	0				Sum	371	0			Sum	396	0				Sum	290	0			Sum	331	0			Sum	242	0
				% of beads	0					% of beads	0				% of beads	0					% of beads	0				% of beads	0				% of beads	0
	10 min	Rep1	Cell	total beads	ORP9 positive			Rep2	Cell	total beads	ORP9 positive		Rep3	Cell	total beads	ORP9 positive			Rep1	Cell	total beads	OSBP positive		Rep2	Cell	total beads	OSBP positive		Rep3	Cell	total beads	OSBP positive
			1	7	0				1	8	2			1	17	0				1	7	0			1	8	0			1	6	0
			2	7	0				2	9	0			2	22	0				2	7	0			2	7	1			2	5	0
			3	3	0				3	7	0			3	8	0				3	5	0			3	9	0			3	9	0
			4	6	0				4	13	0			4	10	0				4	7	0			4	12	0			4	11	0
			5	18	0				5	9	0			5	7	0				5	15	0			5	6	0			5	17	0
			6	12	0				6	8	0			6	11	0				6	9	0			6	8	0			6	8	1
			7	19	0				7	21	0			7	11	0				7	5	0			7	7	1			7	5	1
			8	11	0				8	15	0			8	13	0				8	9	0			8	6	0			8	6	0
			9	10	0				9	15	0			9	13	0				9	13	0			9	5	0			9	8	0
			10	10	0				10	16	0			10	7	0				10	5	1			10	9	0			10	7	0
			11	10	0				11	7	0			11	14	0				11	15	0			11	13	0			11	9	0
			12	10	0				12	7	0			12	8	0				12	5	0			12	7	0			12	7	0
			13	12	0				13	9	0			13	11	0				13	5	0			13	9	0			13	9	0
			14	9	0				14	7	0			14	7	0				14	11	1			14	13	2			14	10	0
			15	9	0				15	6	0			15	11	0				15	8	0			15	7	0			15	18	0
			16	10	0				16	7	0			16	16	0				16	5	0			16	6	0			16	13	0
			17	19	0				17	7	0			17	6	0				17	6	1			17	7	0			17	5	0
			18	17	0				18	10	0			18	9	0				18	11	1			18	11	0			18	24	0
			19	6	0				19	10	0			19	8	0				19	8	1			19	14	0			19	15	0
			20	15	0				20	11	0			20	9	0				20	11	0			20	7	0			20	12	0
			21	13	0				21	7	0			21	9	0				21	8	0			21	9	0			21	15	0
			22	5	0				22	9	0			22	17	0				22	11	0			22	7	0			22	10	0
			23	5	0				23	9	0			23	12	0				23	8	1			23	7	0			23	23	0
			24	14	0				24	8	0			24	7	0				24	5	0			24	9	0			24	11	0
			25	6	0				25	12	0			25	10	0				25	6	0			25	13	0			25	7	0
			26	16	0				26	20	0			26	21	0				26	9	0			26	11	0			26	6	0
			27	16	0				27	22	0			27	12	0				27	6	0			27	19	0			27	6	0
			28	16	0				28	17	0			28	11	0				28	7	0			28	5	0			28	6	0
			29	12	0				29	17	0			29	11	0				29	7	0			29	25	0			29	14	0
			30	20	0				30	8	0			30	11	0				30	9	0			30	14	0			30	8	0
			Sum	343	0				Sum	331	2			Sum	339	0				Sum	243	6			Sum	290	4			Sum	310	2
				% of beads	0					% of beads	0.60423				% of beads	0					% of beads	2.46914				% of beads	1.37931				% of beads	0.645161
		U2OS VPS13CKO-2
	0 min	Rep1	Cell	total beads	ORP9 positive			Rep2	Cell	total beads	ORP9 positive		Rep3	Cell	total beads	ORP9 positive			Rep1	Cell	total beads	OSBP positive		Rep2	Cell	total beads	OSBP positive		Rep3	Cell	total beads	OSBP positive
			1	16	0				1	16	0			1	33	0				1	10	0			1	20	0			1	41	0
			2	11	0				2	19	0			2	24	0				2	23	0			2	14	0			2	12	0
			3	7	0				3	18	0			3	15	0				3	21	0			3	22	0			3	22	0
			4	20	1				4	25	0			4	11	0				4	20	0			4	10	0			4	23	0
			5	9	0				5	16	0			5	11	0				5	19	0			5	12	0			5	13	0
			6	21	0				6	14	0			6	15	0				6	13	0			6	12	0			6	27	0
			7	14	0				7	10	0			7	17	0				7	7	0			7	14	0			7	14	0
			8	9	0				8	13	0			8	20	0				8	11	0			8	22	0			8	8	0
			9	6	0				9	9	0			9	13	0				9	10	0			9	26	0			9	12	0
			10	6	0				10	11	0			10	29	0				10	13	0			10	12	0			10	24	0
			11	5	0				11	8	0			11	34	0				11	9	0			11	22	0			11	11	0
			12	8	0				12	12	0			12	17	0				12	15	0			12	16	0			12	16	0
			13	14	0				13	11	0			13	32	0				13	9	0			13	27	0			13	26	0
			14	9	0				14	11	0			14	16	0				14	17	0			14	28	0			14	16	0
			15	6	0				15	13	0			15	23	0				15	9	0			15	17	0			15	11	0
			16	12	0				16	9	0			16	9	0				16	7	0			16	27	0			16	16	0
			17	11	0				17	16	0			17	17	0				17	9	0			17	29	0			17	6	0
			18	17	0				18	12	0			18	26	0				18	9	0			18	11	0			18	19	0
			19	5	0				19	17	0			19	37	0				19	11	0			19	26	0			19	5	0
			20	10	0				20	9	0			20	27	0				20	15	0			20	23	0			20	17	0
			21	6	0				21	13	0			21	28	0				21	11	0			21	25	0			21	26	0
			22	5	0				22	15	0			22	8	0				22	11	0			22	12	0			22	17	0
			23	10	0				23	18	0			23	7	0				23	21	0			23	24	0			23	6	0
			24	12	0				24	8	0			24	7	0				24	27	0			24	10	0			24	8	0
			25	7	0				25	9	0			25	16	0				25	9	0			25	28	0			25	19	0
			26	8	0				26	12	0			26	15	0				26	13	0			26	15	0			26	20	0
			27	13	0				27	12	0			27	35	0				27	19	0			27	12	0			27	20	0
			28	20	0				28	21	0			28	15	0				28	14	0			28	17	0			28	27	0
			29	13	0				29	10	0			29	27	0				29	14	0			29	18	0			29	9	0
			30	8	0				30	11	0			30	19	0				30	8	0			30	23	0			30	8	0
			Sum	318	1				Sum	398	0			Sum	603	0				Sum	404	0			Sum	574	0			Sum	499	0
				% of beads	0.314465					% of beads	0				% of beads	0					% of beads	0				% of beads	0				% of beads	0
	10 min	Rep1	Cell	total beads	ORP9 positive			Rep2	Cell	total beads	ORP9 positive		Rep3	Cell	total beads	ORP9 positive			Rep1	Cell	total beads	OSBP positive		Rep2	Cell	total beads	OSBP positive		Rep3	Cell	total beads	OSBP positive
			1	15	0				1	7	0			1	9	0				1	7	0			1	10	1			1	9	0
			2	4	0				2	7	0			2	23	3				2	11	0			2	27	0			2	17	0
			3	5	0				3	19	0			3	15	3				3	19	1			3	12	0			3	21	1
			4	17	0				4	15	0			4	13	0				4	10	0			4	22	2			4	16	0
			5	7	0				5	10	0			5	20	0				5	10	0			5	16	0			5	11	0
			6	14	0				6	15	0			6	16	0				6	14	0			6	14	2			6	10	0
			7	21	0				7	11	0			7	19	0				7	17	0			7	20	2			7	22	2
			8	18	0				8	7	0			8	14	0				8	9	0			8	21	1			8	9	0
			9	13	0				9	9	0			9	16	0				9	9	0			9	16	0			9	16	0
			10	10	0				10	7	0			10	29	4				10	7	0			10	21	0			10	16	0
			11	8	0				11	7	0			11	9	0				11	8	0			11	24	0			11	24	0
			12	5	0				12	14	0			12	4	0				12	7	0			12	19	1			12	16	0
			13	10	0				13	13	0			13	5	0				13	11	0			13	25	1			13	25	0
			14	18	0				14	7	0			14	14	0				14	16	0			14	25	0			14	24	0
			15	27	1				15	12	0			15	7	0				15	18	0			15	22	0			15	6	0
			16	16	0				16	9	0			16	9	0				16	10	0			16	14	1			16	8	0
			17	12	0				17	8	0			17	10	0				17	9	0			17	22	0			17	5	0
			18	18	1				18	11	0			18	7	0				18	8	0			18	23	0			18	16	0
			19	21	0				19	13	0			19	15	0				19	8	0			19	14	2			19	36	0
			20	20	0				20	8	0			20	8	0				20	11	0			20	17	2			20	6	0
			21	5	0				21	21	0			21	15	0				21	8	0			21	17	0			21	19	1
			22	16	0				22	7	0			22	31	2				22	15	0			22	20	1			22	27	3
			23	17	0				23	9	0			23	4	0				23	9	0			23	18	0			23	23	1
			24	22	0				24	9	0			24	7	0				24	8	0			24	28	0			24	23	0
			25	6	0				25	13	1			25	13	0				25	24	1			25	12	0			25	12	0
			26	5	0				26	10	0			26	17	0				26	7	0			26	9	0			26	11	0
			27	23	0				27	9	0			27	12	0				27	9	0			27	21	2			27	22	0
			28	16	0				28	12	0			28	10	0				28	8	0			28	19	0			28	22	0
			29	24	0				29	20	0			29	10	0				29	18	0			29	27	0			29	12	0
			30	18	0				30	8	0			30	14	0				30	12	0			30	19	0			30	18	3
			Sum	431	2				Sum	327	1			Sum	395	12				Sum	337	2			Sum	574	18			Sum	502	11
				% of beads	0.464037					% of beads	0.30581				% of beads	3.03797					% of beads	0.593472				% of beads	3.13589				% of beads	2.19124
		PI4K2AKO 27
	0 min	Rep1	Cell	total beads	ORP9 positive			Rep2	Cell	total beads	ORP9 positive		Rep3	Cell	total beads	ORP9 positive			Rep1	Cell	total beads	OSBP positive		Rep2	Cell	total beads	OSBP positive		Rep3	Cell	total beads	OSBP positive
			1	12	0				1	10	0			1	26	0				1	9	0			1	9	0			1	29	0
			2	9	0				2	11	0			2	28	0				2	11	0			2	23	0			2	29	0
			3	9	0				3	9	0			3	24	0				3	8	0			3	10	0			3	35	0
			4	15	0				4	24	0			4	20	0				4	10	0			4	26	0			4	32	0
			5	11	0				5	9	0			5	26	0				5	13	0			5	14	0			5	21	0
			6	19	0				6	14	0			6	28	0				6	9	0			6	10	0			6	35	0
			7	9	0				7	14	0			7	34	0				7	17	0			7	21	0			7	33	0
			8	8	0				8	15	0			8	27	0				8	24	0			8	18	0			8	29	0
			9	9	0				9	12	0			9	12	0				9	10	0			9	13	0			9	36	0
			10	11	0				10	11	0			10	24	0				10	9	0			10	13	0			10	38	0
			11	13	0				11	11	0			11	12	0				11	7	0			11	11	0			11	28	0
			12	7	0				12	14	0			12	26	0				12	12	0			12	21	0			12	26	0
			13	18	0				13	10	0			13	33	0				13	13	0			13	12	0			13	34	0
			14	11	0				14	21	0			14	37	0				14	9	0			14	19	0			14	27	0
			15	9	0				15	21	0			15	31	0				15	10	0			15	21	0			15	39	0
			16	7	0				16	14	0			16	18	0				16	16	0			16	18	0			16	27	0
			17	9	0				17	9	0			17	32	0				17	10	0			17	16	0			17	29	0
			18	8	0				18	9	0			18	29	0				18	9	0			18	22	0			18	24	0
			19	12	0				19	10	0			19	25	0				19	7	0			19	15	0			19	35	0
			20	12	0				20	17	0			20	27	0				20	12	0			20	16	0			20	19	0
			21	9	0				21	11	0			21	16	0				21	11	0			21	13	0			21	27	0
			22	9	0				22	14	0			22	28	0				22	14	0			22	19	0			22	33	0
			23	16	0				23	12	0			23	32	0				23	14	0			23	23	0			23	26	0
			24	9	0				24	11	0			24	18	0				24	12	0			24	16	0			24	32	0
			25	11	0				25	13	0			25	22	0				25	12	0			25	14	0			25	28	0
			26	15	0				26	14	0			26	34	0				26	10	0			26	18	0			26	33	0
			27	9	0				27	11	0			27	22	0				27	12	0			27	15	0			27	31	0
			28	7	0				28	10	0			28	21	0				28	15	0			28	23	0			28	29	0
			29	17	0				29	16	0			29	31	0				29	12	0			29	19	0			29	22	0
			30	15	0				30	17	0			30	28	0				30	14	0			30	24	0			30	36	0
			Sum	335	0				Sum	394	0			Sum	771	0				Sum	351	0			Sum	512	0			Sum	902	0
				% of beads	0					% of beads	0				% of beads	0					% of beads	0				% of beads	0				% of beads	0
	10 min	Rep1	Cell	total beads	ORP9 positive			Rep2	Cell	total beads	ORP9 positive		Rep3	Cell	total beads	ORP9 positive			Rep1	Cell	total beads	OSBP positive		Rep2	Cell	total beads	OSBP positive		Rep3	Cell	total beads	OSBP positive
			1	25	0				1	8	0			1	35	0				1	13	0			1	9	0			1	27	0
			2	13	0				2	9	0			2	16	0				2	15	0			2	7	0			2	23	0
			3	21	0				3	12	0			3	23	0				3	10	0			3	9	0			3	16	0
			4	14	0				4	9	0			4	23	0				4	9	0			4	11	0			4	29	0
			5	15	0				5	7	0			5	18	0				5	11	0			5	4	0			5	24	0
			6	9	0				6	10	0			6	29	0				6	4	0			6	8	0			6	10	0
			7	9	0				7	9	0			7	27	0				7	11	0			7	5	0			7	28	0
			8	11	0				8	9	0			8	18	0				8	9	0			8	11	0			8	27	0
			9	12	0				9	16	0			9	34	0				9	20	0			9	6	0			9	32	0
			10	9	0				10	25	0			10	30	0				10	6	0			10	7	0			10	28	1
			11	13	0				11	16	0			11	28	0				11	17	0			11	14	0			11	24	0
			12	14	0				12	11	0			12	25	0				12	18	0			12	7	0			12	25	0
			13	18	0				13	17	0			13	37	0				13	24	0			13	13	0			13	28	0
			14	9	0				14	8	0			14	38	0				14	18	0			14	11	0			14	22	0
			15	10	0				15	10	0			15	41	0				15	12	0			15	15	0			15	29	0
			16	15	0				16	15	0			16	35	0				16	9	0			16	17	0			16	15	0
			17	9	0				17	12	0			17	33	0				17	7	0			17	13	0			17	10	0
			18	16	0				18	16	0			18	35	0				18	13	0			18	15	0			18	16	0
			19	19	0				19	10	0			19	29	0				19	19	0			19	23	0			19	25	0
			20	25	0				20	12	0			20	15	0				20	12	0			20	16	0			20	24	0
			21	9	0				21	11	0			21	28	0				21	8	0			21	18	0			21	19	0
			22	14	0				22	11	0			22	25	0				22	14	0			22	15	0			22	31	0
			23	18	0				23	8	0			23	29	0				23	10	0			23	22	0			23	18	0
			24	16	0				24	26	0			24	18	0				24	10	0			24	25	0			24	21	0
			25	16	0				25	13	0			25	36	0				25	14	0			25	23	0			25	19	0
			26	10	0				26	8	0			26	27	0				26	19	0			26	18	0			26	22	0
			27	9	0				27	14	0			27	17	0				27	24	0			27	25	0			27	23	0
			28	15	0				28	15	0			28	24	0				28	22	0			28	16	0			28	22	0
			29	9	0				29	12	0			29	20	0				29	17	0			29	21	0			29	24	0
			30	17	0				30	7	0			30	18	0				30	10	0			30	27	0			30	22	0
			Sum	419	0				Sum	366	0			Sum	811	0				Sum	405	0			Sum	419	0			Sum	419	0
				% of beads	0					% of beads	0				% of beads	0					% of beads	0				% of beads	0				% of beads	0

## Sheet: Fig. 8b 
				t0				Normalized				t12				Normalized				t20				Normalized				t40				Normalized				t60				Normalized
				Distance	Calnexin	pHrodo	cPCER	Calnexin	pHrodo	cPCER		Distance	Calnexin	pHrodo	cPCER	Calnexin	pHrodo	cPCER		Distance	Calnexin	pHrodo	cPCER	Calnexin	pHrodo	cPCER		Distance	Calnexin	pHrodo	cPCER	Calnexin	pHrodo	cPCER		Distance	Calnexin	pHrodo	cPCER	Calnexin	pHrodo	cPCER
				0	828.312	27.264	807.392	20421.9	7.64102	2961.38		0	431.948	3.077	770.754	10649.6	0.862361	2827		0	767.959	-0.015	490.504	18933.9	-0.00420391	1799.09		0	819.702	10.634	911.353	20209.6	2.98029	3342.7		0	839.811	0.083	716.002	20705.4	0.0232616	2626.18
				0.104	872.283	37.185	756.023	21506	10.4215	2772.97		0.104	459.38	41.552	758.484	11325.9	11.6454	2782		0.104	645.89	0.02	395.152	15924.3	0.00560521	1449.35		0.104	795.348	81.29	898.874	19609.2	22.7824	3296.93		0.104	937.145	16.849	745.57	23105.2	4.72211	2734.63
				0.208	816.807	108.866	717.802	20138.2	30.5108	2632.78		0.208	485.024	199.633	659.323	11958.2	55.9492	2418.29		0.208	498.814	12.083	338.709	12298.2	3.38639	1242.33		0.208	716.918	312.599	910.843	17675.5	87.6091	3340.83		0.208	1046.93	126.101	913.172	25811.8	35.3411	3349.37
				0.312	680.323	315.477	603.385	16773.2	88.4157	2213.12		0.312	440.591	432.286	505.208	10862.7	121.153	1853.02		0.312	368.406	123.533	280.587	9082.99	34.6214	1029.15		0.312	595.885	530.941	767.27	14691.4	148.802	2814.22		0.312	1057.81	381.456	921.754	26080.2	106.907	3380.85
				0.416	532.391	550.642	473.808	13126	154.323	1737.85		0.416	321.475	510.208	371.118	7925.91	142.991	1361.2		0.416	292.738	435.656	264.026	7217.41	122.097	968.405		0.416	442.575	503.689	533.919	10911.6	141.164	1958.33		0.416	869.604	563.435	720.644	21439.9	157.909	2643.21
				0.52	422.554	626.49	370.581	10418	175.58	1359.23		0.52	190.429	422.514	212.565	4695	118.414	779.654		0.52	231.773	624.406	246.794	5714.32	174.996	905.201		0.52	294.15	326.683	336.485	7252.22	91.5563	1234.17		0.52	583.719	467.189	382.315	14391.5	130.935	1402.27
				0.624	339.852	471.008	309.532	8378.99	132.005	1135.31		0.624	108.908	270.77	150.072	2685.11	75.8861	550.44		0.624	160.493	499.229	195.383	3956.93	139.914	716.634		0.624	178.663	190.488	242.913	4404.91	53.3862	890.966		0.624	327.132	257.871	224.37	8065.38	72.271	822.953
				0.728	265.726	269.006	192.582	6551.43	75.3917	706.36		0.728	70.085	151.277	130.053	1727.93	42.397	477.014		0.728	104.608	286.606	163.318	2579.09	80.3243	599.024		0.728	113.448	105.779	195.003	2797.04	29.6457	715.24		0.728	190.799	124.226	122.638	4704.12	34.8156	449.817
				0.832	212.615	142.231	115.202	5241.99	39.8617	422.543		0.832	51.153	101.223	89.777	1261.17	28.3688	329.288		0.832	73.937	137.468	133.114	1822.9	38.5268	488.241		0.832	88.329	56.938	160.375	2177.74	15.9575	588.23		0.832	122.988	63.061	100.653	3032.25	17.6735	369.179
				0.936	167.881	82.36	86.434	4139.08	23.0822	317.026		0.936	46.497	80.663	54.913	1146.38	22.6066	201.412		0.936	63.669	84.634	118.841	1569.75	23.7196	435.89		0.936	84.08	41.064	125.438	2072.98	11.5086	460.087		0.936	89.076	35.603	92.277	2196.15	9.97811	338.457
				1.04	126.412	57.12	73.83	3116.67	16.0085	270.797		1.04	50.553	69.405	55.336	1246.38	19.4515	202.964		1.04	59.381	51.946	128.726	1464.03	14.5584	472.146		1.04	91.368	47.436	86.67	2252.66	13.2944	317.892		1.04	75.474	38.952	95.677	1860.8	10.9167	350.928
				1.144	98.376	44.125	57.811	2425.44	12.3665	212.042		1.144	55.83	62.31	53.783	1376.48	17.463	197.267		1.144	59.311	39.444	121.876	1462.3	11.0546	447.022		1.144	105.322	64.772	69.852	2596.7	18.153	256.206		1.144	68.073	56.346	82.813	1678.33	15.7916	303.745
				1.248	82.833	33.133	47.102	2042.23	9.28587	172.763		1.248	60.371	49.825	68.626	1488.44	13.964	251.709		1.248	60.908	37.429	124.867	1501.68	10.4899	457.992		1.248	113.288	62.689	83.698	2793.1	17.5692	306.991		1.248	69.043	60.821	62.859	1702.24	17.0457	230.557
				1.352	75.418	30.036	40.208	1859.42	8.4179	147.477		1.352	63.327	34.848	77.958	1561.32	9.76652	285.938		1.352	63.334	35.633	100.162	1561.49	9.98652	367.378		1.352	112.954	48.817	115.186	2784.86	13.6815	422.484		1.352	82.548	56.315	53.212	2035.21	15.7829	195.173
				1.456	69.147	28.449	36.484	1704.81	7.97313	133.817		1.456	65.868	30.037	72.077	1623.96	8.41818	264.367		1.456	69.599	37.391	80.626	1715.95	10.4792	295.723		1.456	106.915	42.354	121.31	2635.97	11.8701	444.946		1.456	96.994	53.658	70.507	2391.37	15.0382	258.608
				1.56	63.733	25.729	29.563	1571.33	7.21082	108.432		1.56	76.137	34.062	46.458	1877.14	9.54623	170.401		1.56	71.639	34.479	62.944	1766.25	9.6631	230.869		1.56	100.246	42.307	95.427	2471.55	11.857	350.011		1.56	103.913	52.303	72.165	2561.96	14.6585	264.69
				1.664	63.768	25.527	32.224	1572.19	7.15421	118.192		1.664	87.082	34.553	43.296	2146.99	9.68384	158.803		1.664	71.419	32.784	63.466	1760.82	9.18806	232.783		1.664	97.509	46.539	74.637	2404.07	13.043	273.757		1.664	103.67	42.24	66.756	2555.97	11.8382	244.85
				1.768	67.596	24.252	33.544	1666.57	6.79688	123.034		1.768	89.5	33.183	37.135	2206.61	9.29988	136.205		1.768	81.734	36.102	58.07	2015.14	10.118	212.991		1.768	91.125	51	62.892	2246.67	14.2933	230.678		1.768	91.335	36.207	65.552	2251.85	10.1474	240.434
				1.872	74.372	24.61	37.184	1833.63	6.89721	136.385		1.872	90.053	34.374	28.884	2220.24	9.63367	105.942		1.872	92.54	39.094	60.52	2281.56	10.9565	221.978		1.872	93.457	63.311	80.475	2304.17	17.7436	295.169		1.872	87.848	36.729	86.442	2165.88	10.2937	317.055
				1.976	82.141	25.088	33.016	2025.17	7.03117	121.097		1.976	94.015	37.994	33.53	2317.92	10.6482	122.983		1.976	98.618	36.925	51.668	2431.41	10.3486	189.51		1.976	105.566	83.957	63.111	2602.71	23.5298	231.481		1.976	94.338	41.818	92.392	2325.89	11.7199	338.879
				2.08	91.087	26.432	41.008	2245.73	7.40784	150.411		2.08	90.823	36.576	32.98	2239.23	10.2508	120.965		2.08	95.879	41.071	50.247	2363.88	11.5106	184.298		2.08	104.992	104.518	43.58	2588.56	29.2923	159.844		2.08	97.106	49.843	74.098	2394.13	13.969	271.78
				2.184	107.874	28.622	40.531	2659.62	8.02161	148.661		2.184	80.499	34.868	40.246	1984.69	9.77212	147.616		2.184	86.15	59.306	50.013	2124.01	16.6211	183.44		2.184	100.61	103.749	50.79	2480.52	29.0767	186.29		2.184	103.077	51.16	69.755	2541.35	14.3381	255.85
				2.288	111.33	27.575	35.819	2744.82	7.72818	131.378		2.288	72.777	36.221	49.141	1794.3	10.1513	180.241		2.288	73.643	65.812	45.22	1815.66	18.4445	165.86		2.288	91.3	81.975	50.424	2250.99	22.9743	184.947		2.288	96.032	52.171	84.875	2367.65	14.6215	311.308
				2.392	91.498	21.052	41.106	2255.87	5.90004	150.77		2.392	71.798	40.583	42.669	1770.17	11.3738	156.503		2.392	65.094	52	49.825	1604.88	14.5735	182.75		2.392	82.408	60.652	41.496	2031.76	16.9984	152.201		2.392	80.228	52.216	85.751	1978.01	14.6341	314.521
				2.496	74.778	16.18	39.386	1843.64	4.53461	144.462		2.496	67.395	41.282	40.934	1661.61	11.5697	150.139		2.496	58.11	42.202	66.114	1432.69	11.8276	242.496		2.496	68.204	48.915	68.241	1681.56	13.7089	250.297		2.496	65.796	53.071	100.126	1622.19	14.8737	367.246
				2.6	62.612	14.699	26.475	1543.69	4.11955	97.1061		2.6	58.147	29.923	38.718	1433.6	8.38623	142.011		2.6	53.954	32.505	90.65	1330.23	9.10986	332.49		2.6	50.44	36.003	47.757	1243.59	10.0902	175.165		2.6	52.814	33.738	69.437	1302.12	9.45543	254.684
				2.704	54.238	12.484	25.667	1337.23	3.49877	94.1425		2.704	46.983	20.304	39.862	1158.36	5.69041	146.207		2.704	41.764	26.967	93.607	1029.68	7.55778	343.336		2.704	46.349	32.721	37.97	1142.73	9.1704	139.268		2.704	46.152	17.697	57.978	1137.87	4.95977	212.654
				2.808	47.992	9.918	34.39	1183.23	2.77962	126.137		2.808	38.332	13.465	34.307	945.069	3.77371	125.833		2.808	32.043	20.91	69.719	790.015	5.86025	255.718		2.808	45.14	38.328	27.951	1112.92	10.7418	102.52		2.808	42.74	12.149	66.902	1053.75	3.40488	245.386
				2.912	38.196	9.544	31.145	941.716	2.67481	114.235		2.912	30.547	14.338	44.181	753.131	4.01837	162.049		2.912	27.185	17.802	49.119	670.242	4.9892	180.161		2.912	50.165	46.837	28.192	1236.81	13.1266	103.404		2.912	44.813	14.48	87.668	1104.86	4.05817	321.552
				3.016	28.369	14.984	29.818	699.433	4.19942	109.368		3.016	27.224	25.913	56.958	671.203	7.26239	208.913		3.016	24.179	24.342	42.833	596.129	6.8221	157.105		3.016	67.405	67.745	29.006	1661.86	18.9862	106.389		3.016	49.9	25.696	74.049	1230.28	7.20157	271.6
				3.12	26.443	27.833	44.188	651.948	7.80049	162.075		3.12	35.019	41.869	58.441	863.388	11.7342	214.352		3.12	26.37	47.012	39.324	650.148	13.1756	144.234		3.12	97.01	106.876	38.103	2391.77	29.9531	139.756		3.12	73.441	44.014	54.266	1810.68	12.3354	199.039
				3.224	29.245	55.608	59.294	721.031	15.5847	217.481		3.224	60.981	82.392	50.857	1503.48	23.0912	186.535		3.224	42.885	101.501	73.469	1057.32	28.4467	269.473		3.224	160.197	200.26	70.366	3949.63	56.125	258.091		3.224	131.984	101.05	77.21	3254.04	28.3203	283.194
				3.328	39.606	131.402	81.046	976.479	36.8268	297.264		3.328	127.98	193.383	75.67	3155.33	54.1976	277.545		3.328	100.134	226.254	160.537	2468.79	63.41	588.824		3.328	269.653	352.58	248.223	6648.25	98.8142	910.442		3.328	237.984	230.005	212.858	5867.46	64.4613	780.729
				3.432	73.158	355.538	168.049	1803.7	99.6432	616.377		3.432	268.038	397.626	208.485	6608.43	111.439	764.69		3.432	229.59	466.034	361.954	5660.5	130.611	1327.59		3.432	434.508	509.306	592.762	10712.7	142.738	2174.16		3.432	391.956	417.024	471.455	9663.61	116.875	1729.22
				3.536	167.811	681.183	327.096	4137.35	190.909	1199.74		3.536	499.968	578.459	522.897	12326.6	162.119	1917.9		3.536	430.119	813.544	714.064	10604.5	228.004	2619.07		3.536	601.572	529.357	764.897	14831.7	148.358	2805.52		3.536	550.776	462.114	629.347	13579.3	129.512	2308.34
				3.64	356.811	688.787	447.754	8797.12	193.04	1642.29		3.64	764.138	554.002	627.377	18839.7	155.265	2301.12		3.64	625.316	916.069	838.314	15417.1	256.738	3074.8		3.64	680.432	340.827	530.76	16775.9	95.5203	1946.74		3.64	636.313	299.785	587.122	15688.2	84.0179	2153.47
				3.744	671.344	364.453	490.526	16551.9	102.142	1799.17		3.744	928.39	328.461	546.43	22889.3	92.0546	2004.22		3.744	736.572	656.321	654.272	18160.1	183.941	2399.77		3.744	708	146.559	286.537	17455.6	41.0747	1050.97		3.744	608.796	124.826	465.316	15009.8	34.9838	1706.7
				3.848	1022.95	118.189	571.58	25220.7	33.1237	2096.46		3.848	990.239	127.534	436.005	24414.2	35.7427	1599.2		3.848	738.507	312.71	599.261	18207.8	87.6402	2197.99		3.848	767.215	64.522	212.168	18915.6	18.083	778.198		3.848	577.231	44.71	385.267	14231.5	12.5304	1413.1
				3.952	1273.76	41.369	649.201	31404.2	11.5941	2381.17		3.952	1019.22	48.824	494.636	25128.8	13.6834	1814.25		3.952	718.547	120.258	575.45	17715.7	33.7036	2110.66		3.952	868.893	50.824	248.283	21422.4	14.244	910.662		3.952	600.23	28.848	351.586	14798.6	8.08495	1289.56
				4.056	1314	29.983	720.38	32396.5	8.40305	2642.24		4.056	979.515	32.709	651.193	24149.8	9.16704	2388.47		4.056	701.94	62.644	539.437	17306.2	17.5566	1978.57		4.056	916.838	48.704	343.104	22604.5	13.6498	1258.45		4.056	688.129	31.008	310.989	16965.7	8.69032	1140.66

## Sheet: Fig. 8c
		t0				Normalized				t12				Normalized				t20				Normalized				t40				Normalized				t60				Normalized
		Distance (µm)	Calnexin	pHrodo	cPCER	Calnexin	pHrodo	cPCER		Distance (µm)	Calnexin	pHrodo	cPCER	Calnexin	pHrodo	cPCER		Distance (µm)	Calnexin	pHrodo	cPCER	Calnexin	pHrodo	cPCER		Distance (µm)	Calnexin	pHrodo	cPCER	Calnexin	pHrodo	cPCER		Distance (µm)	Calnexin	pHrodo	cPCER	Calnexin	pHrodo	cPCER
		0	441.326	0.116	491.728	1239.12	0.0277424	19.7247		0	562.723	0.1289	310.586	1579.97	0.0308275	12.4585		0	530.314	0.1108	539.574	1488.98	0.0264987	21.6439		0	250.526	4.675	368.294	703.409	1.11807	14.7734		0	386.479	0.033	401.374	1085.13	0.00789223	16.1003
		0.104	388.254	-0.007	430.715	1090.11	-0.00167411	17.2772		0.104	541.205	-0.0154	356.507	1519.56	-0.00368304	14.3005		0.104	487.922	0.5937	501.922	1369.95	0.141988	20.1336		0.104	261.066	0.967	295.386	733.002	0.231266	11.8488		0.104	446.497	0.14	533.552	1253.64	0.0334822	21.4023
		0.208	389.097	3.224	479.609	1092.48	0.771047	19.2385		0.208	556.261	0.5612	438.926	1561.83	0.134216	17.6066		0.208	518.003	3.381	502.321	1454.41	0.808594	20.1496		0.208	280.212	0.816	385.198	786.759	0.195153	15.4514		0.208	554.075	3.816	1028.84	1555.69	0.912628	41.2698
		0.312	407.195	113.91	530.305	1143.29	27.2425	21.2721		0.312	601.146	12.7263	527.371	1687.85	3.0436	21.1544		0.312	551.737	19.6359	604.701	1549.13	4.69609	24.2563		0.312	328.055	23.764	1025.29	921.089	5.68336	41.1275		0.312	584.461	40.178	1579.82	1641.01	9.6089	63.3711
		0.416	387.867	667.81	535.266	1089.02	159.712	21.4711		0.416	535.368	67.3494	593.975	1503.17	16.1072	23.8261		0.416	513.7	55.104	607.059	1442.33	13.1786	24.3509		0.416	331.561	76.534	1882.44	930.933	18.3037	75.5103		0.416	486.606	103.61	1747.7	1366.26	24.7792	70.1056
		0.52	315.176	1060.82	418.133	884.928	253.703	16.7725		0.52	371.427	94.6011	352.691	1042.87	22.6246	14.1475		0.52	386.919	66.0584	366.791	1086.36	15.7984	14.7131		0.52	270.385	111.309	1841.36	759.167	26.6205	73.8622		0.52	338.885	153.043	1037.64	951.497	36.6015	41.6229
		0.624	204.806	776.564	187.191	575.039	185.722	7.50878		0.624	208.163	60.9274	147.617	584.465	14.5713	5.92135		0.624	217.844	39.1577	169.14	611.646	9.36489	6.7847		0.624	169.898	89.148	898.038	477.027	21.3205	36.0229		0.624	187.825	86.662	378.093	527.361	20.7259	15.1664
		0.728	108.641	326.175	90.247	305.034	78.0075	3.62007		0.728	98.504	23.2328	74.453	276.572	5.55632	2.98653		0.728	104.922	8.7858	141	294.592	2.1012	5.65592		0.728	97.691	31.819	318.26	274.29	7.60978	12.7663		0.728	96.333	26.887	136.085	270.477	6.43025	5.45877
		0.832	53.651	89.361	47.413	150.637	21.3714	1.90187		0.832	46.316	6.8046	56.637	130.043	1.62738	2.27188		0.832	54.902	2.8863	95.232	154.15	0.690283	3.82004		0.832	55.14	7.529	125.981	154.818	1.80062	5.05347		0.832	50.98	6.302	58.583	143.138	1.50718	2.34994
		0.936	26.994	20.414	26.029	75.7918	4.88218	1.0441		0.936	25.399	8.3958	51.21	71.3135	2.00793	2.05418		0.936	31.725	2.8855	71.194	89.0751	0.690091	2.8558		0.936	32.509	0.744	72.026	91.2764	0.177934	2.88917		0.936	28.782	1.973	52.756	80.812	0.471859	2.1162
		1.04	14.294	6.49	15.312	40.1336	1.55214	0.614209		1.04	18.515	15.2248	36.295	51.9851	3.64114	1.4559		1.04	22.928	5.8885	86.416	64.3756	1.40828	3.4664		1.04	25.083	0.817	64.697	70.4262	0.195392	2.59519		1.04	24.081	2.14	79.377	67.6129	0.511799	3.18404
		1.144	9.296	6.281	15.543	26.1006	1.50215	0.623475		1.144	17.958	25.4353	32.474	50.4212	6.08306	1.30263		1.144	20.312	15.6219	95.653	57.0305	3.73611	3.83692		1.144	25.609	4.145	77.398	71.9031	0.991311	3.10466		1.144	26.023	0.651	100.884	73.0655	0.155692	4.04675
		1.248	8.3	7.993	15.319	23.3041	1.91159	0.61449		1.248	20.167	12.2109	47.837	56.6234	2.92034	1.91888		1.248	18.021	23.3865	98.127	50.598	5.59308	3.93616		1.248	31.601	7.866	92.087	88.727	1.88122	3.69388		1.248	31.029	0.633	81.885	87.121	0.151387	3.28465
		1.352	10.267	13.754	10.784	28.8269	3.28938	0.432578		1.352	24.022	5.1385	35.439	67.4472	1.22892	1.42156		1.352	16.481	9.2493	80.326	46.2741	2.21205	3.22211		1.352	39.53	8.621	86.527	110.989	2.06178	3.47085		1.352	37.635	1.239	95.309	105.669	0.296317	3.82312
		1.456	14.262	17.77	12.975	40.0438	4.24984	0.520465		1.456	29.148	1.6879	49.913	81.8396	0.403675	2.00216		1.456	16.386	3.6276	99.141	46.0074	0.867571	3.97684		1.456	44.69	8.592	95.167	125.477	2.05485	3.81743		1.456	43.968	3.586	92.277	123.45	0.857622	3.7015
		1.56	15.72	16.548	14.546	44.1375	3.95759	0.583483		1.56	35.87	2.6754	51.081	100.713	0.639844	2.04901		1.56	20.432	5.258	66.45	57.3675	1.25749	2.6655		1.56	51.875	7.303	81.315	145.651	1.74657	3.26178		1.56	52.403	6.702	60.755	147.133	1.60284	2.43706
		1.664	16.93	13.736	14.368	47.5348	3.28508	0.576343		1.664	43.089	6.6703	49.639	120.982	1.59526	1.99117		1.664	25.653	17.87	84.315	72.0266	4.27376	3.38212		1.664	59.705	5.717	71.759	167.635	1.36727	2.87846		1.664	60.779	7.91	54.399	170.651	1.89174	2.1821
		1.768	15.989	10.319	18.111	44.8927	2.46788	0.726485		1.768	47.793	14.2839	49.787	134.19	3.41611	1.9971		1.768	31.238	11.983	65.548	87.7078	2.86583	2.62932		1.768	61.794	4.55	57.969	173.501	1.08817	2.32531		1.768	66.182	7.804	47.324	185.821	1.86639	1.8983
		1.872	16.255	7.706	17.384	45.6396	1.84295	0.697323		1.872	50.584	13.2835	63.416	142.026	3.17686	2.5438		1.872	33.677	4.6698	58.288	94.5558	1.11682	2.3381		1.872	62.367	11.97	59.117	175.11	2.86273	2.37136		1.872	69.033	6.719	52.964	193.826	1.6069	2.12454
		1.976	17.28	7.496	12.712	48.5175	1.79273	0.509916		1.976	50.821	5.0896	94.294	142.691	1.21722	3.78241		1.976	39.238	9.2845	43.101	110.17	2.22047	1.72891		1.976	66.265	8.528	73.6	186.054	2.03954	2.95231		1.976	78.365	7.981	57.63	220.028	1.90872	2.31171
		2.08	18.852	3.931	17.743	52.9313	0.940131	0.711724		2.08	49.259	0.5531	97.404	138.306	0.132278	3.90716		2.08	44.83	13.6649	55.621	125.87	3.26807	2.23112		2.08	72.527	2.546	96.724	203.636	0.608897	3.87988		2.08	97.21	8.618	75.433	272.939	2.06107	3.02584
		2.184	18.695	0.91	21.176	52.4905	0.217634	0.849432		2.184	43.727	2.1713	64.522	122.773	0.519285	2.58817		2.184	45.752	9.6487	67.359	128.459	2.30757	2.70197		2.184	80.558	1.409	111.806	226.185	0.336974	4.48487		2.184	99.393	20.163	84.322	279.068	4.82215	3.3824
		2.288	16.946	1.763	15.264	47.5797	0.421636	0.612284		2.288	36.69	10.4067	69.911	103.015	2.48885	2.80434		2.288	43.419	6.3087	81.118	121.909	1.50878	3.25388		2.288	87.989	3.989	112.612	247.049	0.954003	4.5172		2.288	106.424	17.253	65.652	298.81	4.1262	2.63349
		2.392	12.934	5.005	11.273	36.3151	1.19699	0.452193		2.392	31.707	12.9977	58.694	89.0246	3.10851	2.35439		2.392	33.926	7.4415	59.14	95.2549	1.7797	2.37228		2.392	87.837	9.573	97.58	246.622	2.28946	3.91422		2.392	112.796	10.306	56.011	316.7	2.46477	2.24677
		2.496	9.095	6.671	17.384	25.5363	1.59543	0.697323		2.496	25.291	5.1099	57.383	71.0102	1.22208	2.3018		2.496	24.639	12.3209	36.449	69.1796	2.94665	1.46208		2.496	85.999	16.144	120.421	241.462	3.86097	4.83044		2.496	114.813	9.415	91.235	322.364	2.25168	3.6597
		2.6	6.457	2.794	19.459	18.1295	0.668208	0.780558		2.6	18.094	0.6694	35.722	50.803	0.160093	1.43291		2.6	19.732	12.4233	29.799	55.4021	2.97114	1.19533		2.6	100.308	19.741	106.241	281.637	4.72123	4.26164		2.6	114.489	12.502	111.065	321.454	2.98996	4.45514
		2.704	5.444	0.267	11.268	15.2853	0.0638553	0.451993		2.704	12.605	0.0428	25.695	35.3914	0.010236	1.0307		2.704	18.937	5.4792	22.759	53.1699	1.3104	0.91293		2.704	110.658	14.425	81.293	310.697	3.44986	3.2609		2.704	123.506	12.413	146.13	346.771	2.96867	5.8617
		2.808	6.072	0.099	5.413	17.0485	0.0236767	0.217131		2.808	9.716	-0.009	22.29	27.2799	-0.00215243	0.894117		2.808	22.273	1.4679	13.291	62.5365	0.351061	0.533141		2.808	123.131	5.732	95.162	345.718	1.37086	3.81723		2.808	148.721	14.229	171.043	417.568	3.40298	6.86104
		2.912	8.028	-0.188	1.325	22.5404	-0.0449618	0.0531496		2.912	10.421	-0.0143	13.045	29.2593	-0.00341996	0.523273		2.912	29.98	-0.1114	10.839	84.1757	-0.0266422	0.434784		2.912	137.683	7.608	97.451	386.576	1.81952	3.90905		2.912	190.256	15.53	219.291	534.187	3.71413	8.79641
		3.016	14.157	-0.23	-0.538	39.749	-0.0550064	-0.0215808		3.016	18.119	-0.1832	9.213	50.8732	-0.0438138	0.369561		3.016	44.35	-0.3734	16.3	124.523	-0.0893017	0.653841		3.016	166.694	5.71	119.416	468.031	1.36559	4.79013		3.016	236.881	26.899	391.113	665.097	6.43312	15.6887
		3.12	38.951	-0.129	0.082	109.364	-0.0308514	0.00328926		3.12	40.362	1.027	10.923	113.325	0.245616	0.438154		3.12	78.278	2.7028	27.366	219.783	0.646397	1.09773		3.12	213.685	12.67	160.032	599.969	3.03014	6.41935		3.12	310.829	30.84	464.61	872.723	7.37564	18.6369
		3.224	105.095	40.408	14.666	295.078	9.66391	0.588296		3.224	99.545	8.5157	31.036	279.495	2.0366	1.24495		3.224	160.422	15.726	79.267	450.421	3.761	3.17963		3.224	299.202	19.842	229.568	840.077	4.74538	9.20865		3.224	431.874	42.993	643.59	1212.58	10.2821	25.8163
		3.328	254.451	224.823	84.72	714.429	53.7683	3.39837		3.328	225.331	28.1438	119.83	632.668	6.73082	4.80673		3.328	333.841	39.7064	242.06	937.334	9.49612	9.70974		3.328	444.97	36.72	324.38	1249.35	8.78189	13.0118		3.328	583.997	70.13	998.477	1639.7	16.7722	40.0518
		3.432	484.652	584.352	394.98	1360.77	139.753	15.8438		3.432	421.22	72.2764	322.631	1182.67	17.2855	12.9417		3.432	591.826	90.5326	564.508	1661.69	21.6516	22.6441		3.432	617.5	61.95	542.901	1733.77	14.8159	21.7774		3.432	726.814	88.38	1346.84	2040.7	21.1368	54.0257
		3.536	733.39	737.649	761.979	2059.16	176.415	30.5652		3.536	612.408	99.102	490.278	1719.47	23.7011	19.6665		3.536	806.488	94.2286	792.83	2264.4	22.5356	31.8027		3.536	744.898	73.787	910.558	2091.47	17.6468	36.5252		3.536	821.447	101.834	1366.65	2306.4	24.3545	54.8202
		3.64	887.893	431.547	802.758	2492.96	103.208	32.201		3.64	666.029	58.6644	451.19	1870.03	14.0301	18.0986		3.64	865.501	54.2453	855.354	2430.09	12.9732	34.3108		3.64	674.385	63.655	1231.84	1893.49	15.2236	49.4127		3.64	804.876	54.015	1022.31	2259.87	12.9181	41.0078
		3.744	973.3	140.948	636.577	2732.76	33.7089	25.535		3.744	625.849	20.4085	354.602	1757.21	4.88086	14.2241		3.744	789.754	21.5334	656.983	2217.41	5.14989	26.3535		3.744	571.333	34.18	1180.89	1604.15	8.17443	47.3689		3.744	693.896	14.906	828.672	1948.27	3.56489	33.2405
		3.848	1036.85	52.719	546.857	2911.18	12.6082	21.936		3.848	649.185	7.2006	398.873	1822.73	1.72208	16		3.848	717.367	9.9445	501.236	2014.17	2.37831	20.1061		3.848	499.976	14.824	844.972	1403.8	3.54528	33.8943		3.848	575.968	1.445	830.656	1617.16	0.345584	33.3201
		3.952	1174.6	46.947	532.57	3297.95	11.2278	21.3629		3.952	777.007	6.255	611.522	2181.62	1.49594	24.5299		3.952	734.347	17.214	448.877	2061.85	4.11687	18.0058		3.952	491.089	8.787	607.515	1378.84	2.10148	24.3692		3.952	498.963	0.405	829.473	1400.95	0.0968591	33.2726
		4.056	1367.94	35.616	538.184	3840.82	8.51786	21.5881		4.056	1043.55	10.8851	798.247	2930	2.60326	32.02		4.056	777.432	19.6717	456.528	2182.82	4.70465	18.3127		4.056	537.347	10.154	538.129	1508.72	2.42841	21.5859		4.056	476.241	5.933	863.214	1337.15	1.41893	34.6261

[truncated: 19 more sheets: Fig 8d, Fig. 9b WT, Fig. 9b VPS13C-KO, Fig. 9c WT, Fig. 9c VPS13C-KO#1, Fig. 9c VPS13C-KO#2, Fig. 10c, Fig. 10e, Suppl Fig. 1c, Suppl. Fig. 10a -LLOMe, Suppl. Fig. 10a +LLOMe, Suppl. Fig. 10b -LLOMe, Suppl. Fig. 10b +LLOMe, Suppl. Fig. 10c -LLOMe, Suppl. Fig.10c +LLOMe, Suppl. Fig. 11a ATG13 -LLOMe, Suppl. Fig. 11a ATG13 +LLOMe, Suppl. Fig. 11b, Sheet1]
